# Supplementary material for: Immune microenvironment characteristics in multiple myeloma progression from transcriptome profiling
Source: Front Oncol. 2022 Aug 12;12:948548. doi: 10.3389/fonc.2022.948548 (PMC9413314; doi:10.3389/fonc.2022.948548)
Supplement: Supplementary file 2 [file Table_1.xls]

## Sheet: Supplementary_table_S1_MM_clin_
case_submitter_id	race	vital_status	iss_stage	tumor_stage	treatment_or_therapy	tissue_or_organ_of_origin
MMRF_1951	white	Alive	III	III	yes	Bone marrow
MMRF_1474	white	Alive	II	II	yes	Bone marrow
MMRF_2709	not reported	Alive	III	III	yes	Bone marrow
MMRF_2199	white	Alive	I	I	yes	Bone marrow
MMRF_1216	white	Dead	II	II	yes	Bone marrow
MMRF_2119	white	Alive	III	III	yes	Bone marrow
MMRF_2613	white	Dead	II	II	yes	Bone marrow
MMRF_2170	white	Alive	III	III	yes	Bone marrow
MMRF_2717	not reported	Alive	I	I	yes	Bone marrow
MMRF_1082	black or african american	Dead	II	II	yes	Bone marrow
MMRF_2473	white	Alive	I	I	yes	Bone marrow
MMRF_1078	white	Alive	I	I	yes	Bone marrow
MMRF_1478	white	Alive	III	III	yes	Bone marrow
MMRF_2518	white	Alive	III	III	yes	Bone marrow
MMRF_1112	white	Alive	II	II	yes	Bone marrow
MMRF_2776	not reported	Alive	I	I	yes	Bone marrow
MMRF_1490	not allowed to collect	Alive	I	I	yes	Bone marrow
MMRF_1906	white	Dead	III	III	yes	Bone marrow
MMRF_1380	black or african american	Alive	II	II	yes	Bone marrow
MMRF_2005	white	Alive	I	I	yes	Bone marrow
MMRF_1860	white	Alive	II	II	yes	Bone marrow
MMRF_1822	black or african american	Alive	III	III	yes	Bone marrow
MMRF_1496	white	Dead	III	III	yes	Bone marrow
MMRF_2107	white	Alive	I	I	yes	Bone marrow
MMRF_1859	white	Alive	I	I	yes	Bone marrow
MMRF_2365	white	Alive	III	III	yes	Bone marrow
MMRF_2631	not reported	Alive	II	II	yes	Bone marrow
MMRF_1718	black or african american	Dead	I	I	yes	Bone marrow
MMRF_2141	white	Alive	II	II	yes	Bone marrow
MMRF_2231	not allowed to collect	Alive	I	I	yes	Bone marrow
MMRF_2794	not reported	Alive	III	III	yes	Bone marrow
MMRF_2082	white	Alive	I	I	yes	Bone marrow
MMRF_1543	black or african american	Alive	I	I	yes	Bone marrow
MMRF_2524	not allowed to collect	Alive	II	II	yes	Bone marrow
MMRF_1982	black or african american	Alive	I	I	yes	Bone marrow
MMRF_1721	white	Alive	I	I	yes	Bone marrow
MMRF_2816	not reported	Alive	I	I	yes	Bone marrow
MMRF_1556	white	Alive	Unknown	Unknown	yes	Bone marrow
MMRF_1355	black or african american	Alive	I	I	yes	Bone marrow
MMRF_2204	black or african american	Dead	Unknown	unknown	yes	Bone marrow
MMRF_1242	black or african american	Dead	II	II	yes	Bone marrow
MMRF_2831	not reported	Alive	I	I	yes	Bone marrow
MMRF_1565	white	Alive	I	I	yes	Bone marrow
MMRF_2779	not reported	Alive	I	I	yes	Bone marrow
MMRF_1923	white	Alive	I	I	yes	Bone marrow
MMRF_1605	black or african american	Alive	II	II	yes	Bone marrow
MMRF_1627	white	Alive	III	III	yes	Bone marrow
MMRF_1344	white	Alive	I	I	yes	Bone marrow
MMRF_2076	white	Alive	II	II	yes	Bone marrow
MMRF_2490	white	Dead	III	III	yes	Bone marrow
MMRF_2102	white	Alive	III	III	yes	Bone marrow
MMRF_2769	not reported	Alive	II	II	yes	Bone marrow
MMRF_1426	white	Alive	I	I	yes	Bone marrow
MMRF_2413	white	Alive	III	III	yes	Bone marrow
MMRF_2761	not reported	Alive	III	III	yes	Bone marrow
MMRF_1129	white	Dead	I	I	yes	Bone marrow
MMRF_1045	black or african american	Alive	Unknown	Unknown	yes	Bone marrow
MMRF_2445	white	Alive	I	I	yes	Bone marrow
MMRF_1950	not allowed to collect	Alive	III	III	yes	Bone marrow
MMRF_2559	white	Alive	Unknown	unknown	yes	Bone marrow
MMRF_2407	white	Alive	I	I	yes	Bone marrow
MMRF_2016	white	Alive	III	III	yes	Bone marrow
MMRF_2440	white	Alive	II	II	yes	Bone marrow
MMRF_1664	white	Alive	II	II	yes	Bone marrow
MMRF_2638	not reported	Alive	II	II	yes	Bone marrow
MMRF_1311	white	Alive	II	II	yes	Bone marrow
MMRF_1668	white	Dead	I	I	yes	Bone marrow
MMRF_2002	white	Alive	II	II	yes	Bone marrow
MMRF_2745	not reported	Alive	II	II	yes	Bone marrow
MMRF_2055	white	Alive	III	III	yes	Bone marrow
MMRF_2813	not reported	Alive	II	II	yes	Bone marrow
MMRF_2705	not reported	Alive	II	II	yes	Bone marrow
MMRF_1274	white	Alive	I	I	yes	Bone marrow
MMRF_1107	white	Dead	III	III	yes	Bone marrow
MMRF_1511	white	Alive	II	II	yes	Bone marrow
MMRF_1342	white	Dead	III	III	yes	Bone marrow
MMRF_2807	not reported	Alive	I	I	yes	Bone marrow
MMRF_1731	white	Alive	II	II	yes	Bone marrow
MMRF_1861	white	Alive	I	I	yes	Bone marrow
MMRF_1659	white	Alive	III	III	yes	Bone marrow
MMRF_2047	white	Alive	I	I	yes	Bone marrow
MMRF_2630	not reported	Alive	I	I	yes	Bone marrow
MMRF_2216	white	Dead	III	III	yes	Bone marrow
MMRF_1460	black or african american	Alive	III	III	yes	Bone marrow
MMRF_1494	white	Alive	I	I	yes	Bone marrow
MMRF_1061	white	Alive	II	II	yes	Bone marrow
MMRF_1771	asian	Dead	III	III	yes	Bone marrow
MMRF_2774	not reported	Alive	I	I	yes	Bone marrow
MMRF_1531	white	Dead	III	III	yes	Bone marrow
MMRF_2651	not reported	Alive	II	II	yes	Bone marrow
MMRF_2641	not reported	Alive	I	I	yes	Bone marrow
MMRF_2400	white	Alive	II	II	yes	Bone marrow
MMRF_2378	white	Alive	I	I	yes	Bone marrow
MMRF_2335	white	Dead	III	III	yes	Bone marrow
MMRF_1184	white	Alive	II	II	yes	Bone marrow
MMRF_2525	black or african american	Alive	II	II	yes	Bone marrow
MMRF_1021	white	Alive	I	I	yes	Bone marrow
MMRF_2464	white	Alive	II	II	yes	Bone marrow
MMRF_1137	white	Dead	I	I	yes	Bone marrow
MMRF_2697	not reported	Alive	I	I	yes	Bone marrow
MMRF_2636	not reported	Alive	III	III	yes	Bone marrow
MMRF_1229	white	Alive	III	III	yes	Bone marrow
MMRF_2749	not reported	Alive	II	II	yes	Bone marrow
MMRF_1318	white	Alive	III	III	yes	Bone marrow
MMRF_2644	not reported	Alive	I	I	yes	Bone marrow
MMRF_1936	white	Dead	I	I	yes	Bone marrow
MMRF_1393	white	Alive	II	II	yes	Bone marrow
MMRF_2054	white	Alive	II	II	yes	Bone marrow
MMRF_2523	black or african american	Dead	III	III	yes	Bone marrow
MMRF_1453	white	Alive	II	II	yes	Bone marrow
MMRF_2452	white	Alive	I	I	yes	Bone marrow
MMRF_2598	white	Alive	III	III	yes	Bone marrow
MMRF_2622	white	Alive	II	II	yes	Bone marrow
MMRF_1726	white	Dead	II	II	yes	Bone marrow
MMRF_2297	white	Alive	II	II	yes	Bone marrow
MMRF_1700	black or african american	Dead	III	III	yes	Bone marrow
MMRF_2379	white	Dead	III	III	yes	Bone marrow
MMRF_1977	black or african american	Alive	III	III	yes	Bone marrow
MMRF_2570	white	Alive	I	I	yes	Bone marrow
MMRF_2307	white	Alive	I	I	yes	Bone marrow
MMRF_1346	white	Alive	II	II	yes	Bone marrow
MMRF_1395	white	Alive	I	I	yes	Bone marrow
MMRF_1598	white	Dead	III	III	yes	Bone marrow
MMRF_1364	white	Alive	I	I	yes	Bone marrow
MMRF_2229	white	Alive	I	I	yes	Bone marrow
MMRF_2116	white	Alive	I	I	yes	Bone marrow
MMRF_2409	white	Alive	I	I	yes	Bone marrow
MMRF_2026	white	Alive	I	I	yes	Bone marrow
MMRF_1671	white	Alive	I	I	yes	Bone marrow
MMRF_2267	white	Alive	III	III	yes	Bone marrow
MMRF_1539	white	Alive	II	II	yes	Bone marrow
MMRF_1577	white	Alive	II	II	yes	Bone marrow
MMRF_1908	white	Alive	I	I	yes	Bone marrow
MMRF_2373	white	Dead	I	I	yes	Bone marrow
MMRF_2302	white	Alive	Unknown	unknown	yes	Bone marrow
MMRF_1847	white	Alive	I	I	yes	Bone marrow
MMRF_2316	white	Alive	III	III	yes	Bone marrow
MMRF_1824	black or african american	Alive	II	II	yes	Bone marrow
MMRF_1401	white	Dead	II	II	yes	Bone marrow
MMRF_2608	not reported	Alive	I	I	yes	Bone marrow
MMRF_2168	black or african american	Alive	I	I	yes	Bone marrow
MMRF_2560	white	Alive	Unknown	unknown	yes	Bone marrow
MMRF_1652	black or african american	Alive	II	II	yes	Bone marrow
MMRF_1049	black or african american	Alive	II	II	yes	Bone marrow
MMRF_2211	white	Alive	III	III	yes	Bone marrow
MMRF_2469	white	Alive	III	III	yes	Bone marrow
MMRF_1637	white	Alive	Unknown	Unknown	yes	Bone marrow
MMRF_2604	not reported	Alive	III	III	yes	Bone marrow
MMRF_1733	white	Alive	I	I	yes	Bone marrow
MMRF_2449	white	Alive	III	III	yes	Bone marrow
MMRF_1795	white	Alive	III	III	yes	Bone marrow
MMRF_2734	not reported	Alive	I	I	yes	Bone marrow
MMRF_1972	white	Alive	II	II	yes	Bone marrow
MMRF_1307	black or african american	Alive	I	I	yes	Bone marrow
MMRF_1485	white	Dead	II	II	yes	Bone marrow
MMRF_2344	black or african american	Alive	I	I	yes	Bone marrow
MMRF_2634	not reported	Alive	II	II	yes	Bone marrow
MMRF_2251	white	Dead	III	III	yes	Bone marrow
MMRF_1780	black or african american	Dead	III	III	yes	Bone marrow
MMRF_2572	white	Alive	II	II	yes	Bone marrow
MMRF_1289	white	Alive	III	III	yes	Bone marrow
MMRF_1231	black or african american	Dead	II	II	yes	Bone marrow
MMRF_2694	not reported	Alive	II	II	yes	Bone marrow
MMRF_1913	white	Alive	III	III	yes	Bone marrow
MMRF_2151	white	Dead	III	III	yes	Bone marrow
MMRF_2793	not reported	Alive	III	III	yes	Bone marrow
MMRF_2698	not reported	Alive	III	III	yes	Bone marrow
MMRF_1293	asian	Alive	II	II	yes	Bone marrow
MMRF_2506	black or african american	Alive	III	III	yes	Bone marrow
MMRF_2740	not reported	Alive	I	I	yes	Bone marrow
MMRF_1985	white	Alive	II	II	yes	Bone marrow
MMRF_2039	white	Dead	III	III	yes	Bone marrow
MMRF_1348	white	Alive	I	I	yes	Bone marrow
MMRF_1180	white	Dead	III	III	yes	Bone marrow
MMRF_2352	white	Alive	III	III	yes	Bone marrow
MMRF_1433	white	Alive	I	I	yes	Bone marrow
MMRF_1651	white	Dead	III	III	yes	Bone marrow
MMRF_1805	black or african american	Alive	II	II	yes	Bone marrow
MMRF_2143	black or african american	Dead	II	II	yes	Bone marrow
MMRF_2548	white	Alive	I	I	yes	Bone marrow
MMRF_1981	white	Alive	III	III	yes	Bone marrow
MMRF_2742	not reported	Alive	I	I	yes	Bone marrow
MMRF_1857	white	Alive	II	II	yes	Bone marrow
MMRF_1518	white	Dead	II	II	yes	Bone marrow
MMRF_2535	white	Dead	III	III	yes	Bone marrow
MMRF_2180	white	Alive	II	II	yes	Bone marrow
MMRF_1461	white	Dead	II	II	yes	Bone marrow
MMRF_1595	white	Dead	III	III	yes	Bone marrow
MMRF_1974	white	Dead	III	III	yes	Bone marrow
MMRF_1290	white	Alive	III	III	yes	Bone marrow
MMRF_2599	not allowed to collect	Alive	II	II	yes	Bone marrow
MMRF_1232	black or african american	Dead	III	III	yes	Bone marrow
MMRF_2847	not reported	Alive	III	III	yes	Bone marrow
MMRF_2293	white	Alive	I	I	yes	Bone marrow
MMRF_2722	not reported	Dead	II	II	yes	Bone marrow
MMRF_2531	white	Dead	III	III	yes	Bone marrow
MMRF_1971	white	Alive	I	I	yes	Bone marrow
MMRF_2767	not reported	Alive	II	II	yes	Bone marrow
MMRF_1833	white	Alive	I	I	yes	Bone marrow
MMRF_1267	white	Dead	II	II	yes	Bone marrow
MMRF_2087	black or african american	Dead	II	II	yes	Bone marrow
MMRF_1683	white	Alive	II	II	yes	Bone marrow
MMRF_2601	white	Alive	II	II	yes	Bone marrow
MMRF_1360	white	Alive	II	II	yes	Bone marrow
MMRF_2106	black or african american	Dead	I	I	yes	Bone marrow
MMRF_1533	white	Dead	III	III	yes	Bone marrow
MMRF_2461	white	Alive	II	II	yes	Bone marrow
MMRF_1356	white	Alive	I	I	yes	Bone marrow
MMRF_1152	white	Alive	III	III	yes	Bone marrow
MMRF_2587	white	Alive	I	I	yes	Bone marrow
MMRF_1500	white	Alive	I	I	yes	Bone marrow
MMRF_2459	not reported	Alive	II	II	yes	Bone marrow
MMRF_1625	black or african american	Dead	III	III	yes	Bone marrow
MMRF_1193	white	Dead	I	I	yes	Bone marrow
MMRF_1284	white	Alive	II	II	yes	Bone marrow
MMRF_2317	white	Alive	I	I	yes	Bone marrow
MMRF_1519	white	Dead	III	III	yes	Bone marrow
MMRF_1099	white	Dead	II	II	yes	Bone marrow
MMRF_1856	white	Alive	II	II	yes	Bone marrow
MMRF_1211	white	Alive	I	I	yes	Bone marrow
MMRF_1447	white	Alive	II	II	yes	Bone marrow
MMRF_2667	not reported	Alive	I	I	yes	Bone marrow
MMRF_2377	other	Alive	II	II	yes	Bone marrow
MMRF_1432	white	Dead	III	III	yes	Bone marrow
MMRF_2782	not reported	Alive	III	III	yes	Bone marrow
MMRF_2851	not reported	Alive	I	I	yes	Bone marrow
MMRF_2290	white	Dead	II	II	yes	Bone marrow
MMRF_2465	white	Alive	II	II	yes	Bone marrow
MMRF_1325	other	Alive	III	III	yes	Bone marrow
MMRF_1778	white	Dead	III	III	yes	Bone marrow
MMRF_1502	white	Alive	III	III	yes	Bone marrow
MMRF_2326	white	Alive	I	I	yes	Bone marrow
MMRF_1235	white	Alive	II	II	yes	Bone marrow
MMRF_1033	asian	Alive	I	I	yes	Bone marrow
MMRF_1787	white	Alive	II	II	yes	Bone marrow
MMRF_1538	white	Alive	II	II	yes	Bone marrow
MMRF_2801	not reported	Alive	III	III	yes	Bone marrow
MMRF_1098	black or african american	Alive	II	II	yes	Bone marrow
MMRF_1331	white	Alive	III	III	yes	Bone marrow
MMRF_1424	white	Alive	III	III	yes	Bone marrow
MMRF_2068	white	Dead	III	III	yes	Bone marrow
MMRF_1388	white	Alive	III	III	yes	Bone marrow
MMRF_2480	white	Dead	Unknown	unknown	yes	Bone marrow
MMRF_2580	white	Alive	I	I	yes	Bone marrow
MMRF_1698	black or african american	Alive	III	III	yes	Bone marrow
MMRF_1320	white	Alive	II	II	yes	Bone marrow
MMRF_1295	white	Alive	II	II	yes	Bone marrow
MMRF_2808	not reported	Alive	I	I	yes	Bone marrow
MMRF_1613	white	Alive	II	II	yes	Bone marrow
MMRF_2853	not reported	Alive	I	I	yes	Bone marrow
MMRF_1918	white	Alive	I	I	yes	Bone marrow
MMRF_2301	white	Alive	II	II	yes	Bone marrow
MMRF_1678	white	Dead	Unknown	Unknown	yes	Bone marrow
MMRF_2238	white	Alive	III	III	yes	Bone marrow
MMRF_1455	white	Alive	I	I	yes	Bone marrow
MMRF_1110	white	Alive	III	III	yes	Bone marrow
MMRF_1434	black or african american	Alive	II	II	yes	Bone marrow
MMRF_1775	black or african american	Alive	I	I	yes	Bone marrow
MMRF_1714	white	Alive	I	I	yes	Bone marrow
MMRF_1988	white	Alive	II	II	yes	Bone marrow
MMRF_1819	white	Dead	II	II	yes	Bone marrow
MMRF_2203	asian	Alive	I	I	yes	Bone marrow
MMRF_1900	white	Alive	III	III	yes	Bone marrow
MMRF_2727	not reported	Alive	II	II	yes	Bone marrow
MMRF_1454	white	Alive	II	II	yes	Bone marrow
MMRF_2363	white	Alive	I	I	yes	Bone marrow
MMRF_1195	black or african american	Alive	I	I	yes	Bone marrow
MMRF_2236	not allowed to collect	Alive	II	II	yes	Bone marrow
MMRF_2457	white	Alive	III	III	yes	Bone marrow
MMRF_1261	white	Dead	II	II	yes	Bone marrow
MMRF_1392	other	Dead	I	I	yes	Bone marrow
MMRF_1079	white	Alive	I	I	yes	Bone marrow
MMRF_1831	white	Alive	I	I	yes	Bone marrow
MMRF_1656	white	Dead	III	III	yes	Bone marrow
MMRF_1358	black or african american	Alive	II	II	yes	Bone marrow
MMRF_2172	white	Dead	II	II	yes	Bone marrow
MMRF_1439	black or african american	Alive	I	I	yes	Bone marrow
MMRF_2621	white	Dead	III	III	yes	Bone marrow
MMRF_1462	not reported	Alive	I	I	yes	Bone marrow
MMRF_2050	white	Alive	III	III	yes	Bone marrow
MMRF_1546	black or african american	Alive	II	II	yes	Bone marrow
MMRF_2220	white	Alive	II	II	yes	Bone marrow
MMRF_2814	not reported	Alive	II	II	yes	Bone marrow
MMRF_2699	not reported	Alive	I	I	yes	Bone marrow
MMRF_2364	white	Dead	III	III	yes	Bone marrow
MMRF_1354	white	Alive	III	III	yes	Bone marrow
MMRF_2059	white	Alive	III	III	yes	Bone marrow
MMRF_2404	black or african american	Dead	III	III	yes	Bone marrow
MMRF_1801	white	Alive	I	I	yes	Bone marrow
MMRF_1835	white	Alive	II	II	yes	Bone marrow
MMRF_1837	not reported	Alive	II	II	yes	Bone marrow
MMRF_1715	white	Alive	II	II	yes	Bone marrow
MMRF_1415	white	Dead	III	III	yes	Bone marrow
MMRF_1223	white	Alive	III	III	yes	Bone marrow
MMRF_1541	white	Alive	III	III	yes	Bone marrow
MMRF_1252	white	Dead	II	II	yes	Bone marrow
MMRF_2739	not reported	Dead	I	I	yes	Bone marrow
MMRF_1641	white	Dead	III	III	yes	Bone marrow
MMRF_1185	white	Alive	III	III	yes	Bone marrow
MMRF_1823	not allowed to collect	Alive	II	II	yes	Bone marrow
MMRF_1830	white	Alive	III	III	yes	Bone marrow
MMRF_2126	white	Dead	II	II	yes	Bone marrow
MMRF_2201	white	Dead	II	II	yes	Bone marrow
MMRF_1889	black or african american	Dead	III	III	yes	Bone marrow
MMRF_2438	white	Alive	I	I	yes	Bone marrow
MMRF_2427	white	Dead	II	II	yes	Bone marrow
MMRF_1633	black or african american	Alive	III	III	yes	Bone marrow
MMRF_2015	black or african american	Dead	II	II	yes	Bone marrow
MMRF_1540	black or african american	Dead	II	II	yes	Bone marrow
MMRF_2746	not reported	Alive	I	I	yes	Bone marrow
MMRF_1425	black or african american	Dead	III	III	yes	Bone marrow
MMRF_2487	white	Alive	II	II	yes	Bone marrow
MMRF_1947	white	Alive	II	II	yes	Bone marrow
MMRF_1665	white	Alive	I	I	yes	Bone marrow
MMRF_1797	white	Dead	I	I	yes	Bone marrow
MMRF_1785	asian	Alive	II	II	yes	Bone marrow
MMRF_2113	white	Dead	III	III	yes	Bone marrow
MMRF_2310	black or african american	Alive	II	II	yes	Bone marrow
MMRF_1148	white	Dead	II	II	yes	Bone marrow
MMRF_2720	not reported	Dead	I	I	yes	Bone marrow
MMRF_1716	white	Dead	II	II	yes	Bone marrow
MMRF_1205	black or african american	Dead	III	III	yes	Bone marrow
MMRF_2062	black or african american	Alive	III	III	yes	Bone marrow
MMRF_1458	not reported	Alive	III	III	yes	Bone marrow
MMRF_2581	black or african american	Dead	II	II	yes	Bone marrow
MMRF_2828	not reported	Alive	I	I	yes	Bone marrow
MMRF_2762	not reported	Alive	I	I	yes	Bone marrow
MMRF_2760	not reported	Alive	I	I	yes	Bone marrow
MMRF_1915	white	Alive	I	I	yes	Bone marrow
MMRF_2012	black or african american	Alive	II	II	yes	Bone marrow
MMRF_1389	white	Alive	I	I	yes	Bone marrow
MMRF_1484	white	Alive	II	II	yes	Bone marrow
MMRF_1201	white	Alive	II	II	yes	Bone marrow
MMRF_2250	white	Alive	II	II	yes	Bone marrow
MMRF_1766	white	Alive	I	I	yes	Bone marrow
MMRF_2339	white	Alive	I	I	yes	Bone marrow
MMRF_1839	white	Alive	III	III	yes	Bone marrow
MMRF_1157	white	Alive	I	I	yes	Bone marrow
MMRF_2328	white	Alive	III	III	yes	Bone marrow
MMRF_2799	not reported	Alive	I	I	yes	Bone marrow
MMRF_2489	white	Alive	I	I	yes	Bone marrow
MMRF_2419	white	Alive	III	III	yes	Bone marrow
MMRF_1374	black or african american	Dead	II	II	yes	Bone marrow
MMRF_1450	white	Dead	II	II	yes	Bone marrow
MMRF_1589	white	Alive	I	I	yes	Bone marrow
MMRF_2200	white	Dead	III	III	yes	Bone marrow
MMRF_2498	white	Alive	I	I	yes	Bone marrow
MMRF_1048	white	Alive	I	I	yes	Bone marrow
MMRF_1579	white	Alive	III	III	yes	Bone marrow
MMRF_1882	white	Alive	III	III	yes	Bone marrow
MMRF_2564	black or african american	Alive	I	I	yes	Bone marrow
MMRF_2637	not reported	Alive	II	II	yes	Bone marrow
MMRF_2257	white	Alive	II	II	yes	Bone marrow
MMRF_2787	not reported	Alive	II	II	yes	Bone marrow
MMRF_1212	white	Alive	III	III	yes	Bone marrow
MMRF_1151	white	Dead	III	III	yes	Bone marrow
MMRF_2764	not reported	Alive	I	I	yes	Bone marrow
MMRF_1815	black or african american	Dead	III	III	yes	Bone marrow
MMRF_2384	white	Alive	II	II	yes	Bone marrow
MMRF_1713	black or african american	Alive	III	III	yes	Bone marrow
MMRF_1773	black or african american	Alive	I	I	yes	Bone marrow
MMRF_2013	white	Alive	I	I	yes	Bone marrow
MMRF_2081	white	Alive	I	I	yes	Bone marrow
MMRF_2554	white	Dead	I	I	yes	Bone marrow
MMRF_2038	white	Alive	III	III	yes	Bone marrow
MMRF_1672	white	Alive	III	III	yes	Bone marrow
MMRF_1516	white	Dead	I	I	yes	Bone marrow
MMRF_1413	white	Alive	III	III	yes	Bone marrow
MMRF_1727	white	Alive	III	III	yes	Bone marrow
MMRF_2429	white	Alive	II	II	yes	Bone marrow
MMRF_2230	white	Alive	I	I	yes	Bone marrow
MMRF_1510	asian	Alive	III	III	yes	Bone marrow
MMRF_1593	white	Alive	II	II	yes	Bone marrow
MMRF_2596	white	Dead	I	I	yes	Bone marrow
MMRF_1560	white	Alive	III	III	yes	Bone marrow
MMRF_2195	white	Alive	II	II	yes	Bone marrow
MMRF_1912	white	Dead	III	III	yes	Bone marrow
MMRF_2455	white	Dead	II	II	yes	Bone marrow
MMRF_1285	white	Alive	I	I	yes	Bone marrow
MMRF_1386	black or african american	Alive	I	I	yes	Bone marrow
MMRF_1777	white	Alive	I	I	yes	Bone marrow
MMRF_1328	white	Alive	I	I	yes	Bone marrow
MMRF_1310	white	Alive	II	II	yes	Bone marrow
MMRF_2368	white	Alive	III	III	yes	Bone marrow
MMRF_1542	black or african american	Dead	III	III	yes	Bone marrow
MMRF_2471	white	Alive	III	III	yes	Bone marrow
MMRF_2670	not reported	Alive	II	II	yes	Bone marrow
MMRF_1251	white	Alive	II	II	yes	Bone marrow
MMRF_1029	white	Alive	I	I	yes	Bone marrow
MMRF_2444	white	Dead	III	III	yes	Bone marrow
MMRF_1897	white	Dead	III	III	yes	Bone marrow
MMRF_1497	black or african american	Dead	I	I	yes	Bone marrow
MMRF_2173	white	Alive	II	II	yes	Bone marrow
MMRF_1965	white	Alive	III	III	yes	Bone marrow
MMRF_2458	not allowed to collect	Alive	II	II	yes	Bone marrow
MMRF_2214	black or african american	Alive	II	II	yes	Bone marrow
MMRF_2514	white	Alive	I	I	yes	Bone marrow
MMRF_2664	not reported	Alive	I	I	yes	Bone marrow
MMRF_1643	white	Alive	I	I	yes	Bone marrow
MMRF_2678	not reported	Alive	I	I	yes	Bone marrow
MMRF_1277	white	Dead	III	III	yes	Bone marrow
MMRF_1130	white	Alive	II	II	yes	Bone marrow
MMRF_1879	black or african american	Dead	I	I	yes	Bone marrow
MMRF_1597	white	Alive	III	III	yes	Bone marrow
MMRF_2757	not reported	Alive	I	I	yes	Bone marrow
MMRF_2501	black or african american	Alive	II	II	yes	Bone marrow
MMRF_2728	not reported	Alive	I	I	yes	Bone marrow
MMRF_2074	white	Alive	II	II	yes	Bone marrow
MMRF_1250	white	Alive	I	I	yes	Bone marrow
MMRF_2723	not reported	Alive	II	II	yes	Bone marrow
MMRF_2273	white	Alive	Unknown	unknown	yes	Bone marrow
MMRF_1588	white	Alive	I	I	yes	Bone marrow
MMRF_2125	black or african american	Alive	III	III	yes	Bone marrow
MMRF_2652	not reported	Alive	III	III	yes	Bone marrow
MMRF_2550	black or african american	Alive	III	III	yes	Bone marrow
MMRF_2682	not reported	Alive	I	I	yes	Bone marrow
MMRF_2499	white	Alive	I	I	yes	Bone marrow
MMRF_1814	black or african american	Alive	III	III	yes	Bone marrow
MMRF_1499	white	Alive	II	II	yes	Bone marrow
MMRF_1645	black or african american	Alive	III	III	yes	Bone marrow
MMRF_2401	white	Dead	III	III	yes	Bone marrow
MMRF_1736	white	Alive	II	II	yes	Bone marrow
MMRF_2822	not reported	Alive	I	I	yes	Bone marrow
MMRF_2695	not reported	Alive	III	III	yes	Bone marrow
MMRF_1738	white	Dead	III	III	yes	Bone marrow
MMRF_2437	asian	Alive	II	II	yes	Bone marrow
MMRF_2475	white	Alive	I	I	yes	Bone marrow
MMRF_2122	white	Alive	II	II	yes	Bone marrow
MMRF_2711	not reported	Alive	III	III	yes	Bone marrow
MMRF_1159	white	Alive	III	III	yes	Bone marrow
MMRF_2817	not reported	Alive	III	III	yes	Bone marrow
MMRF_2681	not reported	Alive	III	III	yes	Bone marrow
MMRF_1617	white	Alive	I	I	yes	Bone marrow
MMRF_1796	white	Alive	I	I	yes	Bone marrow
MMRF_1108	white	Dead	III	III	yes	Bone marrow
MMRF_2836	not reported	Alive	II	II	yes	Bone marrow
MMRF_1845	asian	Alive	III	III	yes	Bone marrow
MMRF_1719	white	Alive	III	III	yes	Bone marrow
MMRF_2832	not reported	Alive	II	II	yes	Bone marrow
MMRF_2213	white	Alive	III	III	yes	Bone marrow
MMRF_2750	not reported	Alive	I	I	yes	Bone marrow
MMRF_1572	white	Alive	II	II	yes	Bone marrow
MMRF_2453	not allowed to collect	Alive	II	II	yes	Bone marrow
MMRF_1720	white	Dead	III	III	yes	Bone marrow
MMRF_2399	not reported	Alive	I	I	yes	Bone marrow
MMRF_1735	white	Alive	II	II	yes	Bone marrow
MMRF_2497	white	Alive	I	I	yes	Bone marrow
MMRF_2118	black or african american	Alive	II	II	yes	Bone marrow
MMRF_1832	black or african american	Alive	III	III	yes	Bone marrow
MMRF_2272	white	Dead	III	III	yes	Bone marrow
MMRF_1587	white	Dead	III	III	yes	Bone marrow
MMRF_2526	white	Alive	II	II	yes	Bone marrow
MMRF_1865	white	Alive	I	I	yes	Bone marrow
MMRF_2485	white	Alive	III	III	yes	Bone marrow
MMRF_1596	white	Dead	II	II	yes	Bone marrow
MMRF_2639	not reported	Alive	I	I	yes	Bone marrow
MMRF_2557	white	Dead	III	III	yes	Bone marrow
MMRF_2176	black or african american	Alive	II	II	yes	Bone marrow
MMRF_1300	not allowed to collect	Alive	Unknown	Unknown	yes	Bone marrow
MMRF_1967	white	Alive	II	II	yes	Bone marrow
MMRF_2488	white	Alive	III	III	yes	Bone marrow
MMRF_1309	white	Alive	II	II	yes	Bone marrow
MMRF_1886	white	Alive	II	II	yes	Bone marrow
MMRF_1694	not reported	Alive	II	II	yes	Bone marrow
MMRF_1224	white	Alive	III	III	yes	Bone marrow
MMRF_2614	white	Alive	I	I	yes	Bone marrow
MMRF_2422	black or african american	Alive	I	I	yes	Bone marrow
MMRF_2597	not reported	Alive	I	I	yes	Bone marrow
MMRF_1038	white	Dead	III	III	yes	Bone marrow
MMRF_2772	not reported	Alive	I	I	yes	Bone marrow
MMRF_1580	white	Dead	II	II	yes	Bone marrow
MMRF_2300	white	Dead	III	III	yes	Bone marrow
MMRF_1630	white	Alive	II	II	yes	Bone marrow
MMRF_2019	white	Alive	III	III	yes	Bone marrow
MMRF_2583	not reported	Alive	II	II	yes	Bone marrow
MMRF_2011	white	Alive	III	III	yes	Bone marrow
MMRF_1304	white	Alive	III	III	yes	Bone marrow
MMRF_2539	white	Alive	II	II	yes	Bone marrow
MMRF_1373	white	Alive	II	II	yes	Bone marrow
MMRF_1963	white	Alive	III	III	yes	Bone marrow
MMRF_1491	white	Dead	II	II	yes	Bone marrow
MMRF_2830	not reported	Alive	I	I	yes	Bone marrow
MMRF_2696	not reported	Alive	I	I	yes	Bone marrow
MMRF_1030	white	Alive	I	I	yes	Bone marrow
MMRF_1722	white	Alive	Unknown	Unknown	yes	Bone marrow
MMRF_1534	white	Alive	I	I	yes	Bone marrow
MMRF_2732	not reported	Alive	I	I	yes	Bone marrow
MMRF_2789	not reported	Alive	I	I	yes	Bone marrow
MMRF_1167	white	Dead	II	II	yes	Bone marrow
MMRF_1876	white	Dead	III	III	yes	Bone marrow
MMRF_1921	white	Alive	I	I	yes	Bone marrow
MMRF_2743	not reported	Alive	I	I	yes	Bone marrow
MMRF_1644	black or african american	Alive	III	III	yes	Bone marrow
MMRF_2394	not reported	Alive	I	I	yes	Bone marrow
MMRF_1949	white	Alive	II	II	yes	Bone marrow
MMRF_1895	white	Alive	I	I	yes	Bone marrow
MMRF_1131	white	Alive	II	II	yes	Bone marrow
MMRF_1871	white	Alive	II	II	yes	Bone marrow
MMRF_1759	white	Alive	II	II	yes	Bone marrow
MMRF_2329	white	Alive	III	III	yes	Bone marrow
MMRF_2258	white	Alive	III	III	yes	Bone marrow
MMRF_2716	not reported	Alive	I	I	yes	Bone marrow
MMRF_1537	white	Alive	III	III	yes	Bone marrow
MMRF_2827	not reported	Alive	II	II	yes	Bone marrow
MMRF_2522	not allowed to collect	Alive	I	I	yes	Bone marrow
MMRF_1911	white	Alive	I	I	yes	Bone marrow
MMRF_2795	not reported	Alive	III	III	yes	Bone marrow
MMRF_2788	not reported	Alive	II	II	yes	Bone marrow
MMRF_1506	white	Alive	III	III	yes	Bone marrow
MMRF_2468	white	Alive	III	III	yes	Bone marrow
MMRF_1810	white	Alive	I	I	yes	Bone marrow
MMRF_1790	white	Dead	III	III	yes	Bone marrow
MMRF_1682	white	Dead	II	II	yes	Bone marrow
MMRF_2654	not reported	Alive	I	I	yes	Bone marrow
MMRF_1550	white	Alive	III	III	yes	Bone marrow
MMRF_2567	white	Alive	II	II	yes	Bone marrow
MMRF_2018	white	Alive	II	II	yes	Bone marrow
MMRF_1570	black or african american	Alive	I	I	yes	Bone marrow
MMRF_1169	white	Dead	III	III	yes	Bone marrow
MMRF_2215	white	Alive	I	I	yes	Bone marrow
MMRF_1890	white	Dead	II	II	yes	Bone marrow
MMRF_2041	white	Alive	II	II	yes	Bone marrow
MMRF_1024	white	Alive	II	II	yes	Bone marrow
MMRF_1452	white	Alive	II	II	yes	Bone marrow
MMRF_1744	white	Alive	Unknown	Unknown	yes	Bone marrow
MMRF_1768	white	Alive	I	I	yes	Bone marrow
MMRF_1695	white	Alive	III	III	yes	Bone marrow
MMRF_2000	white	Alive	I	I	yes	Bone marrow
MMRF_1501	black or african american	Dead	II	II	yes	Bone marrow
MMRF_2336	white	Alive	I	I	yes	Bone marrow
MMRF_1792	white	Alive	II	II	yes	Bone marrow
MMRF_2240	white	Alive	III	III	yes	Bone marrow
MMRF_1323	white	Alive	II	II	yes	Bone marrow
MMRF_2505	black or african american	Alive	II	II	yes	Bone marrow
MMRF_1867	white	Alive	I	I	yes	Bone marrow
MMRF_2111	not reported	Alive	II	II	yes	Bone marrow
MMRF_1451	white	Dead	III	III	yes	Bone marrow
MMRF_1603	white	Alive	III	III	yes	Bone marrow
MMRF_2232	black or african american	Alive	I	I	yes	Bone marrow
MMRF_1513	white	Alive	II	II	yes	Bone marrow
MMRF_1359	black or african american	Dead	III	III	yes	Bone marrow
MMRF_1436	white	Alive	I	I	yes	Bone marrow
MMRF_2089	white	Dead	III	III	yes	Bone marrow
MMRF_2325	not reported	Alive	I	I	yes	Bone marrow
MMRF_1648	asian	Alive	I	I	yes	Bone marrow
MMRF_2643	not reported	Alive	II	II	yes	Bone marrow
MMRF_1881	white	Alive	I	I	yes	Bone marrow
MMRF_1854	not reported	Alive	II	II	yes	Bone marrow
MMRF_2412	not allowed to collect	Alive	III	III	yes	Bone marrow
MMRF_1520	black or african american	Alive	I	I	yes	Bone marrow
MMRF_1189	white	Alive	I	I	yes	Bone marrow
MMRF_2677	not reported	Alive	III	III	yes	Bone marrow
MMRF_1256	black or african american	Alive	I	I	yes	Bone marrow
MMRF_1782	white	Alive	I	I	yes	Bone marrow
MMRF_2754	not reported	Dead	III	III	yes	Bone marrow
MMRF_1584	white	Alive	II	II	yes	Bone marrow
MMRF_2476	white	Alive	III	III	yes	Bone marrow
MMRF_2562	white	Alive	II	II	yes	Bone marrow
MMRF_1466	white	Alive	III	III	yes	Bone marrow
MMRF_1730	white	Alive	I	I	yes	Bone marrow
MMRF_2080	white	Alive	III	III	yes	Bone marrow
MMRF_2519	white	Alive	I	I	yes	Bone marrow
MMRF_1077	white	Alive	II	II	yes	Bone marrow
MMRF_1244	black or african american	Alive	II	II	yes	Bone marrow
MMRF_2380	black or african american	Alive	III	III	yes	Bone marrow
MMRF_1910	white	Dead	II	II	yes	Bone marrow
MMRF_2532	white	Alive	I	I	yes	Bone marrow
MMRF_1383	white	Alive	I	I	yes	Bone marrow
MMRF_1031	white	Dead	I	I	yes	Bone marrow
MMRF_2174	white	Dead	Unknown	Unknown	yes	Bone marrow
MMRF_1335	white	Dead	III	III	yes	Bone marrow
MMRF_1842	black or african american	Alive	I	I	yes	Bone marrow
MMRF_1991	white	Alive	I	I	yes	Bone marrow
MMRF_1407	white	Alive	I	I	yes	Bone marrow
MMRF_2061	white	Dead	I	I	yes	Bone marrow
MMRF_1916	white	Alive	II	II	yes	Bone marrow
MMRF_1308	black or african american	Alive	I	I	yes	Bone marrow
MMRF_2194	white	Alive	II	II	yes	Bone marrow
MMRF_2478	black or african american	Alive	Unknown	unknown	yes	Bone marrow
MMRF_1655	white	Alive	III	III	yes	Bone marrow
MMRF_2579	white	Alive	I	I	yes	Bone marrow
MMRF_2187	not allowed to collect	Alive	III	III	yes	Bone marrow
MMRF_1352	white	Alive	I	I	yes	Bone marrow
MMRF_1073	white	Alive	I	I	yes	Bone marrow
MMRF_2183	white	Dead	Unknown	Unknown	yes	Bone marrow
MMRF_1377	white	Alive	I	I	yes	Bone marrow
MMRF_2680	not reported	Alive	I	I	yes	Bone marrow
MMRF_2245	white	Alive	II	II	yes	Bone marrow
MMRF_2834	not reported	Alive	I	I	yes	Bone marrow
MMRF_1085	white	Dead	II	II	yes	Bone marrow
MMRF_1080	white	Alive	II	II	yes	Bone marrow
MMRF_1391	asian	Alive	II	II	yes	Bone marrow
MMRF_2731	not reported	Alive	I	I	yes	Bone marrow
MMRF_2692	not reported	Dead	II	II	yes	Bone marrow
MMRF_2456	white	Alive	I	I	yes	Bone marrow
MMRF_2590	white	Alive	III	III	yes	Bone marrow
MMRF_1296	white	Alive	I	I	yes	Bone marrow
MMRF_2197	white	Alive	Unknown	unknown	yes	Bone marrow
MMRF_2818	not reported	Alive	I	I	yes	Bone marrow
MMRF_1891	white	Alive	II	II	yes	Bone marrow
MMRF_1086	white	Alive	I	I	yes	Bone marrow
MMRF_2353	white	Alive	I	I	yes	Bone marrow
MMRF_2815	not reported	Alive	II	II	yes	Bone marrow
MMRF_2149	not reported	Dead	II	II	yes	Bone marrow
MMRF_2606	white	Alive	II	II	yes	Bone marrow
MMRF_2706	not reported	Alive	II	II	yes	Bone marrow
MMRF_2085	white	Dead	Unknown	Unknown	yes	Bone marrow
MMRF_2848	not reported	Alive	II	II	yes	Bone marrow
MMRF_1371	white	Alive	I	I	yes	Bone marrow
MMRF_1178	white	Alive	III	III	yes	Bone marrow
MMRF_1257	white	Alive	III	III	yes	Bone marrow
MMRF_2843	not reported	Alive	III	III	yes	Bone marrow
MMRF_2079	black or african american	Alive	II	II	yes	Bone marrow
MMRF_1922	white	Alive	III	III	yes	Bone marrow
MMRF_2043	white	Alive	III	III	yes	Bone marrow
MMRF_1888	white	Alive	II	II	yes	Bone marrow
MMRF_2770	not reported	Alive	III	III	yes	Bone marrow
MMRF_1188	black or african american	Alive	III	III	yes	Bone marrow
MMRF_2115	white	Dead	II	II	yes	Bone marrow
MMRF_1408	white	Alive	I	I	yes	Bone marrow
MMRF_2225	white	Dead	II	II	yes	Bone marrow
MMRF_2781	not reported	Dead	II	II	yes	Bone marrow
MMRF_1100	white	Alive	I	I	yes	Bone marrow
MMRF_1931	white	Alive	III	III	yes	Bone marrow
MMRF_2006	white	Alive	II	II	yes	Bone marrow
MMRF_1880	white	Alive	II	II	yes	Bone marrow
MMRF_1314	white	Alive	II	II	yes	Bone marrow
MMRF_1997	black or african american	Alive	I	I	yes	Bone marrow
MMRF_1324	asian	Alive	II	II	yes	Bone marrow
MMRF_2269	white	Alive	II	II	yes	Bone marrow
MMRF_2140	black or african american	Alive	II	II	yes	Bone marrow
MMRF_1312	white	Alive	I	I	yes	Bone marrow
MMRF_1793	black or african american	Alive	I	I	yes	Bone marrow
MMRF_2820	not reported	Alive	II	II	yes	Bone marrow
MMRF_1338	white	Alive	I	I	yes	Bone marrow
MMRF_1677	white	Alive	II	II	yes	Bone marrow
MMRF_1446	white	Alive	I	I	yes	Bone marrow
MMRF_1614	white	Alive	II	II	yes	Bone marrow
MMRF_1068	black or african american	Dead	I	I	yes	Bone marrow
MMRF_1758	black or african american	Alive	II	II	yes	Bone marrow
MMRF_2056	white	Alive	I	I	yes	Bone marrow
MMRF_2305	white	Alive	III	III	yes	Bone marrow
MMRF_2626	not reported	Alive	III	III	yes	Bone marrow
MMRF_1952	black or african american	Alive	II	II	yes	Bone marrow
MMRF_1269	white	Dead	I	I	yes	Bone marrow
MMRF_1825	white	Alive	II	II	yes	Bone marrow
MMRF_1219	white	Alive	III	III	yes	Bone marrow
MMRF_2224	white	Alive	III	III	yes	Bone marrow
MMRF_1270	white	Dead	II	II	yes	Bone marrow
MMRF_1504	white	Alive	III	III	yes	Bone marrow
MMRF_1365	white	Alive	II	II	yes	Bone marrow
MMRF_2314	white	Dead	II	II	yes	Bone marrow
MMRF_1650	black or african american	Alive	III	III	yes	Bone marrow
MMRF_1755	white	Alive	I	I	yes	Bone marrow
MMRF_1618	white	Alive	I	I	yes	Bone marrow
MMRF_2035	white	Alive	III	III	yes	Bone marrow
MMRF_1634	white	Dead	II	II	yes	Bone marrow
MMRF_2515	white	Alive	I	I	yes	Bone marrow
MMRF_1855	white	Alive	I	I	yes	Bone marrow
MMRF_1786	black or african american	Alive	I	I	yes	Bone marrow
MMRF_2291	white	Alive	I	I	yes	Bone marrow
MMRF_2017	white	Dead	III	III	yes	Bone marrow
MMRF_2543	white	Alive	II	II	yes	Bone marrow
MMRF_2602	white	Alive	III	III	yes	Bone marrow
MMRF_1403	white	Alive	II	II	yes	Bone marrow
MMRF_2538	white	Alive	II	II	yes	Bone marrow
MMRF_2646	not reported	Alive	II	II	yes	Bone marrow
MMRF_1281	black or african american	Dead	III	III	yes	Bone marrow
MMRF_2072	white	Alive	I	I	yes	Bone marrow
MMRF_2001	white	Alive	II	II	yes	Bone marrow
MMRF_2676	not reported	Alive	II	II	yes	Bone marrow
MMRF_1705	white	Alive	I	I	yes	Bone marrow
MMRF_2751	not reported	Alive	I	I	yes	Bone marrow
MMRF_2341	white	Alive	II	II	yes	Bone marrow
MMRF_1807	white	Alive	I	I	yes	Bone marrow
MMRF_1573	white	Alive	II	II	yes	Bone marrow
MMRF_1583	white	Alive	I	I	yes	Bone marrow
MMRF_1445	white	Alive	III	III	yes	Bone marrow
MMRF_2729	not reported	Alive	I	I	yes	Bone marrow
MMRF_2331	white	Alive	II	II	yes	Bone marrow
MMRF_1349	black or african american	Dead	III	III	yes	Bone marrow
MMRF_2829	not reported	Alive	I	I	yes	Bone marrow
MMRF_1153	white	Alive	I	I	yes	Bone marrow
MMRF_2306	black or african american	Alive	II	II	yes	Bone marrow
MMRF_2763	not reported	Alive	II	II	yes	Bone marrow
MMRF_2635	not reported	Alive	II	II	yes	Bone marrow
MMRF_1089	white	Alive	III	III	yes	Bone marrow
MMRF_1032	white	Dead	II	II	yes	Bone marrow
MMRF_1512	asian	Alive	II	II	yes	Bone marrow
MMRF_1171	white	Alive	II	II	yes	Bone marrow
MMRF_2265	other	Alive	I	I	yes	Bone marrow
MMRF_2702	not reported	Alive	I	I	yes	Bone marrow
MMRF_2217	white	Alive	III	III	yes	Bone marrow
MMRF_1266	white	Alive	I	I	yes	Bone marrow
MMRF_1935	white	Alive	I	I	yes	Bone marrow
MMRF_2568	white	Alive	I	I	yes	Bone marrow
MMRF_2675	not reported	Alive	II	II	yes	Bone marrow
MMRF_2826	not reported	Alive	I	I	yes	Bone marrow
MMRF_1783	white	Dead	II	II	yes	Bone marrow
MMRF_1164	white	Dead	III	III	yes	Bone marrow
MMRF_2733	not reported	Alive	III	III	yes	Bone marrow
MMRF_1862	white	Alive	III	III	yes	Bone marrow
MMRF_2719	not reported	Alive	I	I	yes	Bone marrow
MMRF_1927	white	Alive	III	III	yes	Bone marrow
MMRF_2362	black or african american	Alive	II	II	yes	Bone marrow
MMRF_1470	white	Alive	II	II	yes	Bone marrow
MMRF_2286	black or african american	Alive	II	II	yes	Bone marrow
MMRF_2228	black or african american	Dead	II	II	yes	Bone marrow
MMRF_2433	white	Alive	II	II	yes	Bone marrow
MMRF_2573	white	Alive	II	II	yes	Bone marrow
MMRF_2253	white	Dead	II	II	yes	Bone marrow
MMRF_2689	not reported	Alive	II	II	yes	Bone marrow
MMRF_2574	white	Dead	II	II	yes	Bone marrow
MMRF_2313	white	Alive	II	II	yes	Bone marrow
MMRF_2366	white	Alive	I	I	yes	Bone marrow
MMRF_2605	white	Alive	I	I	yes	Bone marrow
MMRF_2268	white	Alive	II	II	yes	Bone marrow
MMRF_1092	black or african american	Alive	II	II	yes	Bone marrow
MMRF_1998	white	Dead	II	II	yes	Bone marrow
MMRF_1489	white	Dead	III	III	yes	Bone marrow
MMRF_1817	not reported	Alive	I	I	yes	Bone marrow
MMRF_2266	white	Dead	II	II	yes	Bone marrow
MMRF_1475	white	Alive	II	II	yes	Bone marrow
MMRF_2098	white	Dead	III	III	yes	Bone marrow
MMRF_2595	white	Alive	II	II	yes	Bone marrow
MMRF_1893	white	Alive	I	I	yes	Bone marrow
MMRF_1739	black or african american	Alive	III	III	yes	Bone marrow
MMRF_2690	not reported	Alive	II	II	yes	Bone marrow
MMRF_2150	white	Alive	Unknown	Unknown	yes	Bone marrow
MMRF_1808	white	Dead	Unknown	Unknown	yes	Bone marrow
MMRF_2700	not reported	Alive	II	II	yes	Bone marrow
MMRF_2091	black or african american	Alive	II	II	yes	Bone marrow
MMRF_1710	white	Alive	I	I	yes	Bone marrow
MMRF_2153	white	Alive	II	II	yes	Bone marrow
MMRF_1686	white	Alive	I	I	yes	Bone marrow
MMRF_2093	white	Alive	II	II	yes	Bone marrow
MMRF_2083	white	Dead	I	I	yes	Bone marrow
MMRF_1179	white	Alive	II	II	yes	Bone marrow
MMRF_1037	white	Alive	I	I	yes	Bone marrow
MMRF_1851	white	Dead	III	III	yes	Bone marrow
MMRF_2507	white	Alive	III	III	yes	Bone marrow
MMRF_2097	not allowed to collect	Alive	I	I	yes	Bone marrow
MMRF_2611	white	Alive	II	II	yes	Bone marrow
MMRF_2721	not reported	Alive	I	I	yes	Bone marrow
MMRF_1944	not reported	Dead	III	III	yes	Bone marrow
MMRF_1690	white	Alive	I	I	yes	Bone marrow
MMRF_1210	not allowed to collect	Alive	I	I	yes	Bone marrow
MMRF_2737	not reported	Alive	II	II	yes	Bone marrow
MMRF_1978	white	Alive	II	II	yes	Bone marrow
MMRF_2436	white	Alive	Unknown	unknown	yes	Bone marrow
MMRF_2516	black or african american	Alive	I	I	yes	Bone marrow
MMRF_2271	white	Alive	I	I	yes	Bone marrow
MMRF_1523	white	Alive	II	II	yes	Bone marrow
MMRF_1928	white	Alive	I	I	yes	Bone marrow
MMRF_1202	white	Dead	II	II	yes	Bone marrow
MMRF_1260	white	Dead	I	I	yes	Bone marrow
MMRF_1941	white	Alive	II	II	yes	Bone marrow
MMRF_1327	white	Alive	III	III	yes	Bone marrow
MMRF_1639	black or african american	Dead	III	III	yes	Bone marrow
MMRF_2691	not reported	Alive	I	I	yes	Bone marrow
MMRF_2718	not reported	Alive	I	I	yes	Bone marrow
MMRF_1992	white	Alive	III	III	yes	Bone marrow
MMRF_1917	white	Alive	I	I	yes	Bone marrow
MMRF_1846	white	Alive	I	I	yes	Bone marrow
MMRF_1838	white	Dead	I	I	yes	Bone marrow
MMRF_2279	white	Alive	I	I	yes	Bone marrow
MMRF_1654	white	Dead	II	II	yes	Bone marrow
MMRF_1423	white	Alive	II	II	yes	Bone marrow
MMRF_2778	not reported	Alive	II	II	yes	Bone marrow
MMRF_2549	white	Alive	III	III	yes	Bone marrow
MMRF_2642	not reported	Alive	II	II	yes	Bone marrow
MMRF_1128	white	Alive	II	II	yes	Bone marrow
MMRF_1574	white	Alive	I	I	yes	Bone marrow
MMRF_1624	white	Alive	II	II	yes	Bone marrow
MMRF_2330	white	Alive	II	II	yes	Bone marrow
MMRF_1932	white	Alive	II	II	yes	Bone marrow
MMRF_2628	not reported	Alive	II	II	yes	Bone marrow
MMRF_1286	white	Alive	I	I	yes	Bone marrow
MMRF_2367	not allowed to collect	Alive	I	I	yes	Bone marrow
MMRF_1361	white	Dead	III	III	yes	Bone marrow
MMRF_1750	white	Alive	I	I	yes	Bone marrow
MMRF_1640	white	Alive	III	III	yes	Bone marrow
MMRF_1802	white	Alive	I	I	yes	Bone marrow
MMRF_1850	white	Alive	I	I	yes	Bone marrow
MMRF_1522	black or african american	Alive	II	II	yes	Bone marrow
MMRF_1621	white	Alive	I	I	yes	Bone marrow
MMRF_2541	white	Alive	II	II	yes	Bone marrow
