# Supplementary material for: Immune microenvironment characteristics in multiple myeloma progression from transcriptome profiling
Source: Front Oncol. 2022 Aug 12;12:948548. doi: 10.3389/fonc.2022.948548 (PMC9413314; doi:10.3389/fonc.2022.948548)
Supplement: Supplementary file 3 [file Table_2.xls]

## Sheet: Supplementary_table_S2_MM_sampl
File.ID	File.Name	Data.Category	Data.Type	Project.ID	Case.ID	Sample.ID	Sample.Type
ee743052-a3f3-4e60-98a2-fbcbe8a868b8	8861ff58-d405-4954-adca-17354becae1b.htseq_counts.txt.gz	Transcriptome Profiling	Gene Expression Quantification	MMRF-COMMPASS	MMRF_2526	MMRF_2526_1_BM_CD138pos	Primary Blood Derived Cancer - Bone Marrow
2c73f89e-6987-4c80-bf90-a3512e970655	f92b92cd-942c-46b4-bad3-8b5857793b88.htseq_counts.txt.gz	Transcriptome Profiling	Gene Expression Quantification	MMRF-COMMPASS	MMRF_1500	MMRF_1500_2_BM_CD138pos	Recurrent Blood Derived Cancer - Bone Marrow
bd7ec905-5b8c-41ff-a783-9bfd3b71e494	7ddfe679-6eea-4808-a90e-017695756ad0.htseq_counts.txt.gz	Transcriptome Profiling	Gene Expression Quantification	MMRF-COMMPASS	MMRF_2118	MMRF_2118_1_BM_CD138pos	Primary Blood Derived Cancer - Bone Marrow
460bc90b-c8f1-4f57-85e6-44746ad92db3	f45d6350-5db5-4458-9877-2a511578fb56.htseq_counts.txt.gz	Transcriptome Profiling	Gene Expression Quantification	MMRF-COMMPASS	MMRF_1433	MMRF_1433_1_BM_CD138pos	Primary Blood Derived Cancer - Bone Marrow
016a6ab0-0cb8-4651-bde6-c0d6d2d67177	2e1ed008-2f94-4ea8-87f5-1904dc7dc011.htseq_counts.txt.gz	Transcriptome Profiling	Gene Expression Quantification	MMRF-COMMPASS	MMRF_1719	MMRF_1719_1_BM_CD138pos	Primary Blood Derived Cancer - Bone Marrow
7b7fb98d-02d1-4feb-bbc9-10eb7c00b4d0	4c32417a-cc2a-473c-8303-f7d0a3983422.htseq_counts.txt.gz	Transcriptome Profiling	Gene Expression Quantification	MMRF-COMMPASS	MMRF_1098	MMRF_1098_1_BM_CD138pos	Primary Blood Derived Cancer - Bone Marrow
bafdc170-4040-4c54-b998-da6ae5bbfceb	a62cef84-84a5-4e64-979e-a536d4c7bf49.htseq_counts.txt.gz	Transcriptome Profiling	Gene Expression Quantification	MMRF-COMMPASS	MMRF_2201	MMRF_2201_1_BM_CD138pos	Primary Blood Derived Cancer - Bone Marrow
149def29-62d1-4042-ae12-290cf1e1330d	b5366fc9-f8c3-4436-9022-eac81d3a82ba.htseq_counts.txt.gz	Transcriptome Profiling	Gene Expression Quantification	MMRF-COMMPASS	MMRF_1633	MMRF_1633_1_BM_CD138pos	Primary Blood Derived Cancer - Bone Marrow
f269077c-f792-464a-8742-e898a3d0b4a3	b1fec85b-c956-4380-bb34-da85df702078.htseq_counts.txt.gz	Transcriptome Profiling	Gene Expression Quantification	MMRF-COMMPASS	MMRF_1129	MMRF_1129_1_BM_CD138pos	Primary Blood Derived Cancer - Bone Marrow
60324a85-60fa-4f0a-a6d7-3479ba6eb600	c4444559-b288-4386-9d1e-58c09fbc68c4.htseq_counts.txt.gz	Transcriptome Profiling	Gene Expression Quantification	MMRF-COMMPASS	MMRF_1773	MMRF_1773_1_BM_CD138pos	Primary Blood Derived Cancer - Bone Marrow
3a0e6f8c-0b7d-4615-bd7c-8ff06b7a3a86	f7aed09f-9bca-4dbe-8754-6584cb76fc37.htseq_counts.txt.gz	Transcriptome Profiling	Gene Expression Quantification	MMRF-COMMPASS	MMRF_2265	MMRF_2265_1_BM_CD138pos	Primary Blood Derived Cancer - Bone Marrow
102f8f72-080e-4838-b10e-4f5c87ce00bd	69fac755-f5a3-46de-a56f-2f581f612feb.htseq_counts.txt.gz	Transcriptome Profiling	Gene Expression Quantification	MMRF-COMMPASS	MMRF_2062	MMRF_2062_1_BM_CD138pos	Primary Blood Derived Cancer - Bone Marrow
ac60a936-3930-4d81-9903-a73faafb925d	2019445e-4bbe-4e17-9a3d-43a7761d193b.htseq_counts.txt.gz	Transcriptome Profiling	Gene Expression Quantification	MMRF-COMMPASS	MMRF_1579	MMRF_1579_1_BM_CD138pos	Primary Blood Derived Cancer - Bone Marrow
b3072376-45c4-4cef-a0e7-e0e363a0407a	6793a60e-54cb-4ee2-80e6-72c43fdccdf3.htseq_counts.txt.gz	Transcriptome Profiling	Gene Expression Quantification	MMRF-COMMPASS	MMRF_1523	MMRF_1523_1_BM_CD138pos	Primary Blood Derived Cancer - Bone Marrow
37b925f5-3061-4c69-8bc2-e3ba26b4e44d	c2089f6a-0886-454c-8786-452f59590ce1.htseq_counts.txt.gz	Transcriptome Profiling	Gene Expression Quantification	MMRF-COMMPASS	MMRF_1311	MMRF_1311_1_BM_CD138pos	Primary Blood Derived Cancer - Bone Marrow
127dc384-2bc3-4533-bf72-91adec86d154	c207a477-5284-43d8-9598-ff5e1425d525.htseq_counts.txt.gz	Transcriptome Profiling	Gene Expression Quantification	MMRF-COMMPASS	MMRF_2699	MMRF_2699_1_BM_CD138pos	Primary Blood Derived Cancer - Bone Marrow
c28f6554-dd46-4980-86a9-e0c3c9b8119c	319b4b48-a924-4019-b5e8-3fad31c33d67.htseq_counts.txt.gz	Transcriptome Profiling	Gene Expression Quantification	MMRF-COMMPASS	MMRF_2268	MMRF_2268_1_BM_CD138pos	Primary Blood Derived Cancer - Bone Marrow
b5ad1a8d-a807-4e5e-9d92-921d7ef6ef67	72825edc-37fb-4534-ad73-d8ca566bb5ee.htseq_counts.txt.gz	Transcriptome Profiling	Gene Expression Quantification	MMRF-COMMPASS	MMRF_1497	MMRF_1497_1_BM_CD138pos	Primary Blood Derived Cancer - Bone Marrow
4855c81c-7361-4fa9-97f2-c2225a8cd5e5	6e4d6db4-e8ce-4a8a-ad7f-87fe897bf145.htseq_counts.txt.gz	Transcriptome Profiling	Gene Expression Quantification	MMRF-COMMPASS	MMRF_1947	MMRF_1947_1_BM_CD138pos	Primary Blood Derived Cancer - Bone Marrow
596683bc-d825-4f78-984f-7b8a02154923	0312b674-e419-4ce7-9e19-0ebdfde7ee18.htseq_counts.txt.gz	Transcriptome Profiling	Gene Expression Quantification	MMRF-COMMPASS	MMRF_2149	MMRF_2149_1_BM_CD138pos	Primary Blood Derived Cancer - Bone Marrow
107c5443-1cec-452b-b358-c1468724ef6c	af3f98e5-ca39-4ee1-8025-95d7558a9c53.htseq_counts.txt.gz	Transcriptome Profiling	Gene Expression Quantification	MMRF-COMMPASS	MMRF_1346	MMRF_1346_1_BM_CD138pos	Primary Blood Derived Cancer - Bone Marrow
142fc02d-3431-4737-8196-308a2f1360f7	fb2f4ef0-70d7-4294-981b-f889d1f4cde8.htseq_counts.txt.gz	Transcriptome Profiling	Gene Expression Quantification	MMRF-COMMPASS	MMRF_1112	MMRF_1112_3_BM_CD138pos	Recurrent Blood Derived Cancer - Bone Marrow
f358a2b1-b12d-4766-a319-5619778cd6db	4361f03b-8f05-4e61-b476-95fc17ce9823.htseq_counts.txt.gz	Transcriptome Profiling	Gene Expression Quantification	MMRF-COMMPASS	MMRF_1815	MMRF_1815_1_BM_CD138pos	Primary Blood Derived Cancer - Bone Marrow
45e6c948-a957-424f-a5a0-e3708fa6950a	600556b4-9a60-412b-9fce-a8d5d969d98a.htseq_counts.txt.gz	Transcriptome Profiling	Gene Expression Quantification	MMRF-COMMPASS	MMRF_2168	MMRF_2168_1_BM_CD138pos	Primary Blood Derived Cancer - Bone Marrow
0ad7f363-e85c-4f52-a916-2a708e7bab41	d7db2d86-9efb-4170-a3d7-6a4203d50f3e.htseq_counts.txt.gz	Transcriptome Profiling	Gene Expression Quantification	MMRF-COMMPASS	MMRF_2119	MMRF_2119_1_BM_CD138pos	Primary Blood Derived Cancer - Bone Marrow
d32989e7-f6c9-4347-add5-8f88fc309b71	21c44735-e413-49ca-aec2-e9d4a4cf0563.htseq_counts.txt.gz	Transcriptome Profiling	Gene Expression Quantification	MMRF-COMMPASS	MMRF_1556	MMRF_1556_1_BM_CD138pos	Primary Blood Derived Cancer - Bone Marrow
cf9f2eca-8c5c-47c5-bb86-9b27949a962f	34f28ab1-c831-4f3a-b0fc-11fd720f4f82.htseq_counts.txt.gz	Transcriptome Profiling	Gene Expression Quantification	MMRF-COMMPASS	MMRF_2718	MMRF_2718_1_BM_CD138pos	Primary Blood Derived Cancer - Bone Marrow
12596f5e-7625-4bf2-a51c-cead14e4c0b6	b800ade1-58f3-4f88-a730-41b69515f1df.htseq_counts.txt.gz	Transcriptome Profiling	Gene Expression Quantification	MMRF-COMMPASS	MMRF_1274	MMRF_1274_1_BM_CD138pos	Primary Blood Derived Cancer - Bone Marrow
db4ae03c-17e8-4435-a925-ed98d21c47eb	3629455f-03e1-4afa-bdd3-ab987f09da72.htseq_counts.txt.gz	Transcriptome Profiling	Gene Expression Quantification	MMRF-COMMPASS	MMRF_1580	MMRF_1580_1_BM_CD138pos	Primary Blood Derived Cancer - Bone Marrow
c453ccb8-8b58-4632-b683-1a6834755612	4521b163-3d70-433f-a60d-25e9fab8ce8e.htseq_counts.txt.gz	Transcriptome Profiling	Gene Expression Quantification	MMRF-COMMPASS	MMRF_2630	MMRF_2630_1_BM_CD138pos	Primary Blood Derived Cancer - Bone Marrow
9ba36418-a622-4975-b7df-390ebb91571e	b73fff7c-a968-425a-8053-13b4c67d1d41.htseq_counts.txt.gz	Transcriptome Profiling	Gene Expression Quantification	MMRF-COMMPASS	MMRF_2698	MMRF_2698_1_BM_CD138pos	Primary Blood Derived Cancer - Bone Marrow
b60d1316-db28-4a9d-a9e9-d3ec46c3223b	c14045d7-a6df-4724-a411-955d3a836046.htseq_counts.txt.gz	Transcriptome Profiling	Gene Expression Quantification	MMRF-COMMPASS	MMRF_1432	MMRF_1432_1_BM_CD138pos	Primary Blood Derived Cancer - Bone Marrow
f5cde151-38cb-4a93-9bb2-9d6e9237fe07	74fa0120-e228-4913-8c1f-08a317c1cec3.htseq_counts.txt.gz	Transcriptome Profiling	Gene Expression Quantification	MMRF-COMMPASS	MMRF_1587	MMRF_1587_1_BM_CD138pos	Primary Blood Derived Cancer - Bone Marrow
fd89f5fc-2ac1-4d6a-b9c7-772b20f10c2e	aa8ccd1f-8e4e-48df-aacf-b1b59c523a48.htseq_counts.txt.gz	Transcriptome Profiling	Gene Expression Quantification	MMRF-COMMPASS	MMRF_1787	MMRF_1787_1_BM_CD138pos	Primary Blood Derived Cancer - Bone Marrow
3abb8b71-13be-4047-a5ad-741682ec6f56	25b91e71-425f-440a-8dbb-c53151be6c1c.htseq_counts.txt.gz	Transcriptome Profiling	Gene Expression Quantification	MMRF-COMMPASS	MMRF_1502	MMRF_1502_1_BM_CD138pos	Primary Blood Derived Cancer - Bone Marrow
f97ddb08-ba43-46cd-95ea-31fb29b6f1c1	206f4066-35dc-4546-8372-70240ed9520d.htseq_counts.txt.gz	Transcriptome Profiling	Gene Expression Quantification	MMRF-COMMPASS	MMRF_2580	MMRF_2580_1_BM_CD138pos	Primary Blood Derived Cancer - Bone Marrow
81e664a0-9e18-484a-981b-ad127f421d84	7ad4bfcf-152a-4406-b8cd-60f640f2963d.htseq_counts.txt.gz	Transcriptome Profiling	Gene Expression Quantification	MMRF-COMMPASS	MMRF_2250	MMRF_2250_1_BM_CD138pos	Primary Blood Derived Cancer - Bone Marrow
4891f3cf-e15a-403a-9de5-fac2dc237267	a359cd2b-0f55-4100-bf7d-be7b7647a58b.htseq_counts.txt.gz	Transcriptome Profiling	Gene Expression Quantification	MMRF-COMMPASS	MMRF_1470	MMRF_1470_1_BM_CD138pos	Primary Blood Derived Cancer - Bone Marrow
6e1eeaed-d16d-4089-a291-2133a95c7cc6	dac40aed-98ec-4f43-bc5e-13ec7098ff40.htseq_counts.txt.gz	Transcriptome Profiling	Gene Expression Quantification	MMRF-COMMPASS	MMRF_2631	MMRF_2631_1_BM_CD138pos	Primary Blood Derived Cancer - Bone Marrow
42a99eff-127e-4e88-b93e-8dec0a83a2f5	202aeae3-90d7-4320-be31-bdc05070ff4c.htseq_counts.txt.gz	Transcriptome Profiling	Gene Expression Quantification	MMRF-COMMPASS	MMRF_1694	MMRF_1694_4_BM_CD138pos	Recurrent Blood Derived Cancer - Bone Marrow
278c8e7c-89d6-47f3-9c7c-fdeed6168d79	607498ba-c430-4de8-8f0f-23ca217331d7.htseq_counts.txt.gz	Transcriptome Profiling	Gene Expression Quantification	MMRF-COMMPASS	MMRF_1927	MMRF_1927_1_PB_CD138pos	Primary Blood Derived Cancer - Peripheral Blood
d9a8a6aa-f350-48e7-bd76-791a54553634	d0b6cae6-4141-4b98-b0ab-29162f0d4ea4.htseq_counts.txt.gz	Transcriptome Profiling	Gene Expression Quantification	MMRF-COMMPASS	MMRF_1446	MMRF_1446_1_BM_CD138pos	Primary Blood Derived Cancer - Bone Marrow
0ddef452-f730-40b9-8bc5-b64f1f982430	61e2c5ed-652c-4813-abae-e8ae5aeea853.htseq_counts.txt.gz	Transcriptome Profiling	Gene Expression Quantification	MMRF-COMMPASS	MMRF_2847	MMRF_2847_1_BM_CD138pos	Primary Blood Derived Cancer - Bone Marrow
0afce1f5-ba6f-48a3-987e-8d49c3267514	bce31c69-6027-49be-ad95-fff47a314c78.htseq_counts.txt.gz	Transcriptome Profiling	Gene Expression Quantification	MMRF-COMMPASS	MMRF_1859	MMRF_1859_1_BM_CD138pos	Primary Blood Derived Cancer - Bone Marrow
ddc3c6b6-a501-4687-870d-fa24c3dcfe40	866dad37-3e5f-4e36-8256-48aed6267c7a.htseq_counts.txt.gz	Transcriptome Profiling	Gene Expression Quantification	MMRF-COMMPASS	MMRF_2761	MMRF_2761_1_BM_CD138pos	Primary Blood Derived Cancer - Bone Marrow
a2fb9b7e-837e-46b5-a2e1-50a809ac6178	499ea6d2-7c90-47e8-a783-330d4a3bb7ab.htseq_counts.txt.gz	Transcriptome Profiling	Gene Expression Quantification	MMRF-COMMPASS	MMRF_1073	MMRF_1073_1_BM_CD138pos	Primary Blood Derived Cancer - Bone Marrow
f61cbd48-f55e-4927-a164-a747f37fb5de	2808cd1e-f0cd-405b-a252-e48820ddf5a5.htseq_counts.txt.gz	Transcriptome Profiling	Gene Expression Quantification	MMRF-COMMPASS	MMRF_1407	MMRF_1407_1_BM_CD138pos	Primary Blood Derived Cancer - Bone Marrow
442c31b9-9f61-40e0-b240-88fa25958ab4	0f1e5346-cba5-4c02-ad21-d38373422a0e.htseq_counts.txt.gz	Transcriptome Profiling	Gene Expression Quantification	MMRF-COMMPASS	MMRF_1941	MMRF_1941_1_BM_CD138pos	Primary Blood Derived Cancer - Bone Marrow
a6dc7a8b-49e7-4a60-b980-641acfc9ca0b	21cb1566-b232-44d2-8037-50e41cc00d9d.htseq_counts.txt.gz	Transcriptome Profiling	Gene Expression Quantification	MMRF-COMMPASS	MMRF_2478	MMRF_2478_1_BM_CD138pos	Primary Blood Derived Cancer - Bone Marrow
3bfb48cc-8e50-40e7-aa52-d538c1102859	430b75a7-2385-4d33-af26-b418fdb6707e.htseq_counts.txt.gz	Transcriptome Profiling	Gene Expression Quantification	MMRF-COMMPASS	MMRF_1795	MMRF_1795_1_BM_CD138pos	Primary Blood Derived Cancer - Bone Marrow
108b73cd-2e8d-4e6c-8fe4-4db8565ee8d5	c35cf1d5-541d-449b-9c33-522c96e94a48.htseq_counts.txt.gz	Transcriptome Profiling	Gene Expression Quantification	MMRF-COMMPASS	MMRF_1108	MMRF_1108_1_BM_CD138pos	Primary Blood Derived Cancer - Bone Marrow
0b1d38db-8e16-41fb-8fe8-f797a68d4b9d	486dc44d-f4e2-4711-9932-8a242d25a494.htseq_counts.txt.gz	Transcriptome Profiling	Gene Expression Quantification	MMRF-COMMPASS	MMRF_2696	MMRF_2696_1_BM_CD138pos	Primary Blood Derived Cancer - Bone Marrow
cefbab75-0f8a-4372-b2b1-0eb97b28fcc4	8c384b0f-4d8f-4141-b21c-21815169695a.htseq_counts.txt.gz	Transcriptome Profiling	Gene Expression Quantification	MMRF-COMMPASS	MMRF_1511	MMRF_1511_1_BM_CD138pos	Primary Blood Derived Cancer - Bone Marrow
f0b23115-6e7c-4c11-ad0f-35c9c18732af	4201d03d-56fa-473f-b918-5bc53583d2cb.htseq_counts.txt.gz	Transcriptome Profiling	Gene Expression Quantification	MMRF-COMMPASS	MMRF_2368	MMRF_2368_1_BM_CD138pos	Primary Blood Derived Cancer - Bone Marrow
64d7fa44-7cac-4ad9-870e-5c6aa6cbb498	1fca9323-1641-4f2f-8e51-13f152ef4327.htseq_counts.txt.gz	Transcriptome Profiling	Gene Expression Quantification	MMRF-COMMPASS	MMRF_2002	MMRF_2002_1_BM_CD138pos	Primary Blood Derived Cancer - Bone Marrow
5efc1320-c9a2-4ec4-9e55-448c6dbe335c	c6c80fa4-5510-4120-a2bb-dea1a771f9af.htseq_counts.txt.gz	Transcriptome Profiling	Gene Expression Quantification	MMRF-COMMPASS	MMRF_2794	MMRF_2794_1_BM_CD138pos	Primary Blood Derived Cancer - Bone Marrow
82057eee-cb3b-4c30-afde-3975e0f62bf2	9548f02d-536d-4af3-89cb-88a204601f54.htseq_counts.txt.gz	Transcriptome Profiling	Gene Expression Quantification	MMRF-COMMPASS	MMRF_2490	MMRF_2490_2_BM_CD138pos	Recurrent Blood Derived Cancer - Bone Marrow
72c6d930-17f3-4dde-8baf-32b3ca7ac505	c86148b9-be62-4ccc-9c5f-08332438fa8d.htseq_counts.txt.gz	Transcriptome Profiling	Gene Expression Quantification	MMRF-COMMPASS	MMRF_1229	MMRF_1229_1_BM_CD138pos	Primary Blood Derived Cancer - Bone Marrow
c6e26a6c-f6df-4d8a-874c-f8c66e248730	149795d8-dffd-410d-a715-5fe9debc563e.htseq_counts.txt.gz	Transcriptome Profiling	Gene Expression Quantification	MMRF-COMMPASS	MMRF_2041	MMRF_2041_1_BM_CD138pos	Primary Blood Derived Cancer - Bone Marrow
2fe34d9f-8f33-4fdc-9bec-9ac8a85d4656	a4cf11a4-5fca-484f-b2b7-be67e02660f3.htseq_counts.txt.gz	Transcriptome Profiling	Gene Expression Quantification	MMRF-COMMPASS	MMRF_2079	MMRF_2079_1_BM_CD138pos	Primary Blood Derived Cancer - Bone Marrow
52f8453c-e137-4c3e-aada-f4ff4245f2f1	8daaa0e5-f4c5-44d3-ab0d-169731e3d055.htseq_counts.txt.gz	Transcriptome Profiling	Gene Expression Quantification	MMRF-COMMPASS	MMRF_2272	MMRF_2272_1_BM_CD138pos	Primary Blood Derived Cancer - Bone Marrow
177d078e-cc7a-4a6e-b937-ac3b62eae013	80d876ef-1100-418a-a99f-6392b5f9b16a.htseq_counts.txt.gz	Transcriptome Profiling	Gene Expression Quantification	MMRF-COMMPASS	MMRF_2380	MMRF_2380_1_BM_CD138pos	Primary Blood Derived Cancer - Bone Marrow
c2079e3d-e991-4411-8908-943af3756d81	4ec125a6-9722-4dd0-b7af-6ae57c403ca1.htseq_counts.txt.gz	Transcriptome Profiling	Gene Expression Quantification	MMRF-COMMPASS	MMRF_1269	MMRF_1269_1_BM_CD138pos	Primary Blood Derived Cancer - Bone Marrow
0f4fea05-f5cf-4e8d-b825-cfdfc62068f6	35134e6a-c48c-4631-99ca-daf500d20715.htseq_counts.txt.gz	Transcriptome Profiling	Gene Expression Quantification	MMRF-COMMPASS	MMRF_1659	MMRF_1659_4_BM_CD138pos	Recurrent Blood Derived Cancer - Bone Marrow
611d4f09-7da2-40a2-970f-12542e8efbf5	e5379f3d-a12e-45f4-b5eb-dd96e835dcfd.htseq_counts.txt.gz	Transcriptome Profiling	Gene Expression Quantification	MMRF-COMMPASS	MMRF_2449	MMRF_2449_1_BM_CD138pos	Primary Blood Derived Cancer - Bone Marrow
881d5876-ee93-4ae9-ab85-936ca4d105db	89e94ab4-b946-4dce-9e4a-66afc44a2c30.htseq_counts.txt.gz	Transcriptome Profiling	Gene Expression Quantification	MMRF-COMMPASS	MMRF_2490	MMRF_2490_1_BM_CD138pos	Primary Blood Derived Cancer - Bone Marrow
d227af95-f8c4-4cfe-8fd5-e9d66a972f04	1a17804a-f368-4183-ad4f-d1e52a7dfd36.htseq_counts.txt.gz	Transcriptome Profiling	Gene Expression Quantification	MMRF-COMMPASS	MMRF_2562	MMRF_2562_1_BM_CD138pos	Primary Blood Derived Cancer - Bone Marrow
963cc1f8-67d0-4b45-a6d5-fc1b77901706	a916f8cd-e3a0-4bab-a97b-8c97df014be9.htseq_counts.txt.gz	Transcriptome Profiling	Gene Expression Quantification	MMRF-COMMPASS	MMRF_2006	MMRF_2006_1_BM_CD138pos	Primary Blood Derived Cancer - Bone Marrow
7ec4b8e7-5037-4e29-a594-294e1fce3b2a	498de793-5d8e-4f4d-9730-d59ddc43e1b0.htseq_counts.txt.gz	Transcriptome Profiling	Gene Expression Quantification	MMRF-COMMPASS	MMRF_1342	MMRF_1342_1_BM_CD138pos	Primary Blood Derived Cancer - Bone Marrow
582e8dfb-35f5-4ebe-a828-dd444565b0ff	34e6261f-6cb5-4af7-b8fd-59c7fe887472.htseq_counts.txt.gz	Transcriptome Profiling	Gene Expression Quantification	MMRF-COMMPASS	MMRF_2626	MMRF_2626_1_BM_CD138pos	Primary Blood Derived Cancer - Bone Marrow
23dd3795-b80e-4a35-94f8-7e7e46f9f1e0	f2041720-18a8-44d3-ba98-5e59e8f231f6.htseq_counts.txt.gz	Transcriptome Profiling	Gene Expression Quantification	MMRF-COMMPASS	MMRF_1185	MMRF_1185_1_BM_CD138pos	Primary Blood Derived Cancer - Bone Marrow
0ce9b1bc-d3dd-4ba7-97bd-06aeba346e0f	422f8c4e-a05e-49c3-a07b-e07490f68aec.htseq_counts.txt.gz	Transcriptome Profiling	Gene Expression Quantification	MMRF-COMMPASS	MMRF_2554	MMRF_2554_1_BM_CD138pos	Primary Blood Derived Cancer - Bone Marrow
9bc09e52-f360-4652-b19e-81a3d322fead	f91f97ee-3ffd-48c0-84bf-f479ac7812f7.htseq_counts.txt.gz	Transcriptome Profiling	Gene Expression Quantification	MMRF-COMMPASS	MMRF_2599	MMRF_2599_1_BM_CD138pos	Primary Blood Derived Cancer - Bone Marrow
002aa5c3-d956-4502-ba04-98fb56084b9f	91b37a5b-6f87-493a-b80a-40e708f64f9b.htseq_counts.txt.gz	Transcriptome Profiling	Gene Expression Quantification	MMRF-COMMPASS	MMRF_2216	MMRF_2216_1_BM_CD138pos	Primary Blood Derived Cancer - Bone Marrow
ba7e3063-5eee-4820-a1bb-3dbbe1b89d01	53227023-4ee7-4d36-8500-536ca89240cc.htseq_counts.txt.gz	Transcriptome Profiling	Gene Expression Quantification	MMRF-COMMPASS	MMRF_2401	MMRF_2401_1_BM_CD138pos	Primary Blood Derived Cancer - Bone Marrow
9ecc8d2e-715b-4f9f-8fc9-ed0b5deace81	78e0917d-6f3b-4222-b3fd-190877e52f20.htseq_counts.txt.gz	Transcriptome Profiling	Gene Expression Quantification	MMRF-COMMPASS	MMRF_2651	MMRF_2651_1_BM_CD138pos	Primary Blood Derived Cancer - Bone Marrow
a08eab67-dbca-4cec-9a3c-4d6ed33c0248	00a1dc1e-51e4-4669-a4c6-f5b6e626482f.htseq_counts.txt.gz	Transcriptome Profiling	Gene Expression Quantification	MMRF-COMMPASS	MMRF_2174	MMRF_2174_1_BM_CD138pos	Primary Blood Derived Cancer - Bone Marrow
3e6a7145-b841-4c2f-8f62-6162cb0a6e91	8996e2d1-be0e-486c-b71e-2ef336205c03.htseq_counts.txt.gz	Transcriptome Profiling	Gene Expression Quantification	MMRF-COMMPASS	MMRF_1639	MMRF_1639_1_BM_CD138pos	Primary Blood Derived Cancer - Bone Marrow
d5b53f19-6245-4e92-9990-3cab69ae10b6	aeaa7f60-f281-4682-8dfa-5501750562c1.htseq_counts.txt.gz	Transcriptome Profiling	Gene Expression Quantification	MMRF-COMMPASS	MMRF_2676	MMRF_2676_1_BM_CD138pos	Primary Blood Derived Cancer - Bone Marrow
9777861a-c8aa-4365-9b53-aef27e89b2b2	6695cad2-41bc-4601-b287-4c5dde714337.htseq_counts.txt.gz	Transcriptome Profiling	Gene Expression Quantification	MMRF-COMMPASS	MMRF_2016	MMRF_2016_1_BM_CD138pos	Primary Blood Derived Cancer - Bone Marrow
a23ddc67-125c-4832-8162-f829e9f2f40b	13aecc90-de15-403b-85bc-fb2221532494.htseq_counts.txt.gz	Transcriptome Profiling	Gene Expression Quantification	MMRF-COMMPASS	MMRF_1516	MMRF_1516_1_BM_CD138pos	Primary Blood Derived Cancer - Bone Marrow
9b343015-4788-4e3b-93e7-4e23d5b891aa	506934f1-9f14-44e8-9a4e-58e1f6abbc1e.htseq_counts.txt.gz	Transcriptome Profiling	Gene Expression Quantification	MMRF-COMMPASS	MMRF_2549	MMRF_2549_1_BM_CD138pos	Primary Blood Derived Cancer - Bone Marrow
3d7d3ed2-0835-4cc1-8e03-b4f7225d9889	bd851962-e50f-4948-b71a-47b37495235e.htseq_counts.txt.gz	Transcriptome Profiling	Gene Expression Quantification	MMRF-COMMPASS	MMRF_1231	MMRF_1231_1_BM_CD138pos	Primary Blood Derived Cancer - Bone Marrow
664becb1-5f1e-4801-b2bf-0a2468a3a8d5	cffaa675-6dc1-4154-8612-cd681862c087.htseq_counts.txt.gz	Transcriptome Profiling	Gene Expression Quantification	MMRF-COMMPASS	MMRF_1598	MMRF_1598_1_BM_CD138pos	Primary Blood Derived Cancer - Bone Marrow
d1b8ad7e-e32e-40ca-a6fd-192bb35471db	554ecc05-5be7-446b-ad05-5b750d0c9234.htseq_counts.txt.gz	Transcriptome Profiling	Gene Expression Quantification	MMRF-COMMPASS	MMRF_2187	MMRF_2187_1_PB_CD138pos	Primary Blood Derived Cancer - Peripheral Blood
d045cfab-2503-4fda-9e09-12e9ae06c962	21fb2548-5a88-446f-8d93-e23853b190a6.htseq_counts.txt.gz	Transcriptome Profiling	Gene Expression Quantification	MMRF-COMMPASS	MMRF_1358	MMRF_1358_1_BM_CD138pos	Primary Blood Derived Cancer - Bone Marrow
fd97d0e1-f13b-4c30-a167-81b9ae9fac84	46a62197-7853-4714-bf5e-a3b730aead85.htseq_counts.txt.gz	Transcriptome Profiling	Gene Expression Quantification	MMRF-COMMPASS	MMRF_1077	MMRF_1077_1_BM_CD138pos	Primary Blood Derived Cancer - Bone Marrow
36029f81-3134-45ef-9d3b-4a83d48c2a2a	5a7d55c8-14ae-483e-990b-5312d58e0b09.htseq_counts.txt.gz	Transcriptome Profiling	Gene Expression Quantification	MMRF-COMMPASS	MMRF_1808	MMRF_1808_1_BM_CD138pos	Primary Blood Derived Cancer - Bone Marrow
2d20d249-a590-472e-a300-e6e1d89c3004	c9df5ffa-2d69-4558-a62b-6e7b9447b5d8.htseq_counts.txt.gz	Transcriptome Profiling	Gene Expression Quantification	MMRF-COMMPASS	MMRF_1847	MMRF_1847_1_BM_CD138pos	Primary Blood Derived Cancer - Bone Marrow
89c81729-ff75-45d7-b958-daddf7f88a41	2629a445-1d95-4efa-9bf8-214f993c3812.htseq_counts.txt.gz	Transcriptome Profiling	Gene Expression Quantification	MMRF-COMMPASS	MMRF_1284	MMRF_1284_2_BM_CD138pos	Recurrent Blood Derived Cancer - Bone Marrow
eb362033-c2c2-469a-89a4-27b0aeafdc03	2d48f5d3-8fd9-43ee-b92e-414a8120017b.htseq_counts.txt.gz	Transcriptome Profiling	Gene Expression Quantification	MMRF-COMMPASS	MMRF_2727	MMRF_2727_1_BM_CD138pos	Primary Blood Derived Cancer - Bone Marrow
038e3bd2-3023-4059-839c-6f9def6e0ac0	9c15a304-ff7a-436f-95cf-3a2483ce8055.htseq_counts.txt.gz	Transcriptome Profiling	Gene Expression Quantification	MMRF-COMMPASS	MMRF_2515	MMRF_2515_1_BM_CD138pos	Primary Blood Derived Cancer - Bone Marrow
5ca8eacc-6aa5-4631-b8b8-db631053ef9f	a60aab85-d0f6-4c4d-a94f-f6597166a4fd.htseq_counts.txt.gz	Transcriptome Profiling	Gene Expression Quantification	MMRF-COMMPASS	MMRF_2641	MMRF_2641_1_BM_CD138pos	Primary Blood Derived Cancer - Bone Marrow
6f828c25-3bae-47a7-8e37-3d1fee9cada9	3f13b880-4670-49ea-a401-57b8af75739b.htseq_counts.txt.gz	Transcriptome Profiling	Gene Expression Quantification	MMRF-COMMPASS	MMRF_1211	MMRF_1211_1_BM_CD138pos	Primary Blood Derived Cancer - Bone Marrow
58b8dd2f-d8b7-44bb-b338-de6f36ef2736	19a31c88-4f8c-47ad-8b7d-a6638f3a238a.htseq_counts.txt.gz	Transcriptome Profiling	Gene Expression Quantification	MMRF-COMMPASS	MMRF_1832	MMRF_1832_1_BM_CD138pos	Primary Blood Derived Cancer - Bone Marrow
09e6b57b-d56d-430b-ad88-d46d88b68608	d66db025-2380-4258-b273-ebb2754bf1c5.htseq_counts.txt.gz	Transcriptome Profiling	Gene Expression Quantification	MMRF-COMMPASS	MMRF_1439	MMRF_1439_1_BM_CD138pos	Primary Blood Derived Cancer - Bone Marrow
6e5e985e-b226-4d3d-a6ea-902427d8af98	00e35a9a-e96e-49c1-8de7-bdc156aa3947.htseq_counts.txt.gz	Transcriptome Profiling	Gene Expression Quantification	MMRF-COMMPASS	MMRF_1851	MMRF_1851_1_PB_CD138pos	Primary Blood Derived Cancer - Peripheral Blood
b8e10299-f819-40c8-a417-3a6e6a380fa9	df754395-df07-41f2-a05a-99ce42984ea3.htseq_counts.txt.gz	Transcriptome Profiling	Gene Expression Quantification	MMRF-COMMPASS	MMRF_2257	MMRF_2257_1_BM_CD138pos	Primary Blood Derived Cancer - Bone Marrow
d20e13e6-02fb-4fa4-ad1d-33ae77875c3b	10a35896-7560-4768-8eb1-d22d467ed361.htseq_counts.txt.gz	Transcriptome Profiling	Gene Expression Quantification	MMRF-COMMPASS	MMRF_1491	MMRF_1491_1_BM_CD138pos	Primary Blood Derived Cancer - Bone Marrow
0f3779d9-a21a-48f4-adee-b6439b4ae154	5bf47618-fc13-4175-be64-4ef9c64b07c0.htseq_counts.txt.gz	Transcriptome Profiling	Gene Expression Quantification	MMRF-COMMPASS	MMRF_1188	MMRF_1188_1_BM_CD138pos	Primary Blood Derived Cancer - Bone Marrow
b213adea-81d7-4aa7-98f8-a18aba0fbcd5	d253abd4-e807-4a63-b83e-ad7b7659e641.htseq_counts.txt.gz	Transcriptome Profiling	Gene Expression Quantification	MMRF-COMMPASS	MMRF_1137	MMRF_1137_1_BM_CD138pos	Primary Blood Derived Cancer - Bone Marrow
0e109a67-3685-4fa0-8c7f-0650c2c0d810	62702ec8-0b01-4793-ad11-7a6a2ebe70c4.htseq_counts.txt.gz	Transcriptome Profiling	Gene Expression Quantification	MMRF-COMMPASS	MMRF_2286	MMRF_2286_1_BM_CD138pos	Primary Blood Derived Cancer - Bone Marrow
d85b4063-61f7-4b68-afa1-906c2283cfe1	baa5ad2f-d528-4ace-9b7d-0a94637385dd.htseq_counts.txt.gz	Transcriptome Profiling	Gene Expression Quantification	MMRF-COMMPASS	MMRF_2788	MMRF_2788_1_BM_CD138pos	Primary Blood Derived Cancer - Bone Marrow
8d8bdeec-c327-4778-aa19-361e434af6f6	33efe008-46d3-4264-8d56-21a0c6db0d4a.htseq_counts.txt.gz	Transcriptome Profiling	Gene Expression Quantification	MMRF-COMMPASS	MMRF_2122	MMRF_2122_1_BM_CD138pos	Primary Blood Derived Cancer - Bone Marrow
7cdc211d-0ec1-4e2a-abc7-3458c401b246	23a41ff9-d7ae-4f6f-b04a-ff31c12ee272.htseq_counts.txt.gz	Transcriptome Profiling	Gene Expression Quantification	MMRF-COMMPASS	MMRF_2614	MMRF_2614_1_BM_CD138pos	Primary Blood Derived Cancer - Bone Marrow
9ce3fba6-65f4-4e5a-bf8d-7e8b94c9d5b4	7add54c0-0d04-476c-8369-0f992ed28a57.htseq_counts.txt.gz	Transcriptome Profiling	Gene Expression Quantification	MMRF-COMMPASS	MMRF_2267	MMRF_2267_1_BM_CD138pos	Primary Blood Derived Cancer - Bone Marrow
b1f2989b-9088-4a9f-866d-aa5c7df7421a	1eddf8af-6846-489d-9248-ce52e1e8895f.htseq_counts.txt.gz	Transcriptome Profiling	Gene Expression Quantification	MMRF-COMMPASS	MMRF_2782	MMRF_2782_1_BM_CD138pos	Primary Blood Derived Cancer - Bone Marrow
fbe047bb-c811-4d1d-9f10-b4987020bbe2	fae4ce2e-5aa3-4db6-86c4-b382e9d7f138.htseq_counts.txt.gz	Transcriptome Profiling	Gene Expression Quantification	MMRF-COMMPASS	MMRF_2488	MMRF_2488_1_BM_CD138pos	Primary Blood Derived Cancer - Bone Marrow
c3978c1f-fa10-4a41-8662-97265e93f739	45a6471a-3e6f-45a4-a853-9232c7656a42.htseq_counts.txt.gz	Transcriptome Profiling	Gene Expression Quantification	MMRF-COMMPASS	MMRF_1318	MMRF_1318_1_BM_CD138pos	Primary Blood Derived Cancer - Bone Marrow
0350036d-c260-43fd-9a8f-cc0335c3ef26	4e908fdf-c612-432c-845b-5d752cdf2148.htseq_counts.txt.gz	Transcriptome Profiling	Gene Expression Quantification	MMRF-COMMPASS	MMRF_1433	MMRF_1433_2_BM_CD138pos	Recurrent Blood Derived Cancer - Bone Marrow
83098753-87dd-43e0-beab-b594cb1ac4b5	2f1f638b-376e-43af-b93e-38064f2bc715.htseq_counts.txt.gz	Transcriptome Profiling	Gene Expression Quantification	MMRF-COMMPASS	MMRF_2732	MMRF_2732_1_BM_CD138pos	Primary Blood Derived Cancer - Bone Marrow
8953881c-c744-4563-b7ea-f9e7f936c6a9	b080e551-ba15-464c-a7d3-c620e705a6d5.htseq_counts.txt.gz	Transcriptome Profiling	Gene Expression Quantification	MMRF-COMMPASS	MMRF_2440	MMRF_2440_1_BM_CD138pos	Primary Blood Derived Cancer - Bone Marrow
da5f5c1c-502e-4972-87d1-5c2cfa159f06	87253244-43a1-4e11-b567-913f9c1048da.htseq_counts.txt.gz	Transcriptome Profiling	Gene Expression Quantification	MMRF-COMMPASS	MMRF_1261	MMRF_1261_1_BM_CD138pos	Primary Blood Derived Cancer - Bone Marrow
5917a412-2f37-43d5-8bcd-169ef9f3b20f	7d7bd09e-edc1-47e1-aa5c-0a21d1395959.htseq_counts.txt.gz	Transcriptome Profiling	Gene Expression Quantification	MMRF-COMMPASS	MMRF_2746	MMRF_2746_1_BM_CD138pos	Primary Blood Derived Cancer - Bone Marrow
8dbc6bf3-09fd-4965-aa0b-cb8a338897a1	3e167486-d297-4fe5-b16b-d4a73a1b8309.htseq_counts.txt.gz	Transcriptome Profiling	Gene Expression Quantification	MMRF-COMMPASS	MMRF_1533	MMRF_1533_2_BM_CD138pos	Recurrent Blood Derived Cancer - Bone Marrow
a65a4588-0b59-41de-a43e-712ed323cd25	8fed26fa-0208-4f2c-a705-a13337443d62.htseq_counts.txt.gz	Transcriptome Profiling	Gene Expression Quantification	MMRF-COMMPASS	MMRF_2011	MMRF_2011_2_BM_CD138pos	Recurrent Blood Derived Cancer - Bone Marrow
6c391230-b7de-4925-8c7b-e5cd0ffed718	a109b459-3033-4df7-b955-a0d1db05dbf6.htseq_counts.txt.gz	Transcriptome Profiling	Gene Expression Quantification	MMRF-COMMPASS	MMRF_1148	MMRF_1148_1_BM_CD138pos	Primary Blood Derived Cancer - Bone Marrow
347dbe53-c741-4ce6-9598-56511972bdd0	6f5b7fe8-a98d-4e9c-9923-2a1641762d2f.htseq_counts.txt.gz	Transcriptome Profiling	Gene Expression Quantification	MMRF-COMMPASS	MMRF_1219	MMRF_1219_2_BM_CD138pos	Recurrent Blood Derived Cancer - Bone Marrow
b4500062-0681-4aa6-a8f8-44890a25cd34	7e599d76-398e-4f50-924c-e24603371108.htseq_counts.txt.gz	Transcriptome Profiling	Gene Expression Quantification	MMRF-COMMPASS	MMRF_1335	MMRF_1335_1_BM_CD138pos	Primary Blood Derived Cancer - Bone Marrow
fa6fd806-08eb-44c1-ae7e-c221fecaa722	df650c17-6340-4d62-b549-b168a264d9e5.htseq_counts.txt.gz	Transcriptome Profiling	Gene Expression Quantification	MMRF-COMMPASS	MMRF_1700	MMRF_1700_1_BM_CD138pos	Primary Blood Derived Cancer - Bone Marrow
c1391dfd-3ab6-4f6a-81f3-90906f2d348f	20757804-f24b-455b-b970-a7897ae1f8fc.htseq_counts.txt.gz	Transcriptome Profiling	Gene Expression Quantification	MMRF-COMMPASS	MMRF_2307	MMRF_2307_1_BM_CD138pos	Primary Blood Derived Cancer - Bone Marrow
9542297e-5042-4427-ba04-f44c4af6a952	9bc92324-9eec-4d85-af26-13603d1b0cb4.htseq_counts.txt.gz	Transcriptome Profiling	Gene Expression Quantification	MMRF-COMMPASS	MMRF_1484	MMRF_1484_1_BM_CD138pos	Primary Blood Derived Cancer - Bone Marrow
ed7e6154-064e-4fa3-95c4-d57010c50d6c	c2499911-93af-4b05-ad03-56fbe337be64.htseq_counts.txt.gz	Transcriptome Profiling	Gene Expression Quantification	MMRF-COMMPASS	MMRF_2828	MMRF_2828_1_BM_CD138pos	Primary Blood Derived Cancer - Bone Marrow
1f5cfa01-d563-4ab7-a427-8fa2eef82e74	7da91aae-b4e7-4925-a59e-caa5b62212c7.htseq_counts.txt.gz	Transcriptome Profiling	Gene Expression Quantification	MMRF-COMMPASS	MMRF_1151	MMRF_1151_1_BM_CD138pos	Primary Blood Derived Cancer - Bone Marrow
9ba44f68-2dfa-472c-aeea-c89cd46fc114	f5ea16d1-4a34-4227-947d-76f2bee6d7df.htseq_counts.txt.gz	Transcriptome Profiling	Gene Expression Quantification	MMRF-COMMPASS	MMRF_2429	MMRF_2429_1_BM_CD138pos	Primary Blood Derived Cancer - Bone Marrow
fea578aa-a46b-4b35-b2fc-aed490fedc5f	0d62d2cf-8c97-4980-8bb4-92e723fa505d.htseq_counts.txt.gz	Transcriptome Profiling	Gene Expression Quantification	MMRF-COMMPASS	MMRF_1783	MMRF_1783_1_BM_CD138pos	Primary Blood Derived Cancer - Bone Marrow
2244dbb6-8d95-4c67-81a7-dc956ad6f9f2	0529a9a6-75be-4e0f-804e-0ee3311f5854.htseq_counts.txt.gz	Transcriptome Profiling	Gene Expression Quantification	MMRF-COMMPASS	MMRF_2290	MMRF_2290_1_BM_CD138pos	Primary Blood Derived Cancer - Bone Marrow
4c9f39b7-f7e1-4f3a-874c-275cd140153b	c34bba0c-3c65-4d7c-aa9f-d49f7d0feb74.htseq_counts.txt.gz	Transcriptome Profiling	Gene Expression Quantification	MMRF-COMMPASS	MMRF_1913	MMRF_1913_3_BM_CD138pos	Recurrent Blood Derived Cancer - Bone Marrow
356be19d-c4a0-4cd0-b053-52c7a42eb50a	e31766c9-894e-4046-96ac-0f389c784221.htseq_counts.txt.gz	Transcriptome Profiling	Gene Expression Quantification	MMRF-COMMPASS	MMRF_1792	MMRF_1792_1_BM_CD138pos	Primary Blood Derived Cancer - Bone Marrow
cbd8a5bd-a96b-47fb-b3da-cbc3e3fefe5d	0418169d-9718-40ff-ba94-2a706e8c4b21.htseq_counts.txt.gz	Transcriptome Profiling	Gene Expression Quantification	MMRF-COMMPASS	MMRF_2279	MMRF_2279_1_BM_CD138pos	Primary Blood Derived Cancer - Bone Marrow
3ba51954-999a-4b06-95d9-a8c74b21949f	03a09cc3-f057-4d15-a189-a5bc2fdf6921.htseq_counts.txt.gz	Transcriptome Profiling	Gene Expression Quantification	MMRF-COMMPASS	MMRF_2043	MMRF_2043_1_BM_CD138pos	Primary Blood Derived Cancer - Bone Marrow
1f691eec-0662-46a3-bc54-8ebb3cb109c7	e95414a8-bbb4-4146-abb5-90b77ba4b08d.htseq_counts.txt.gz	Transcriptome Profiling	Gene Expression Quantification	MMRF-COMMPASS	MMRF_1202	MMRF_1202_1_BM_CD138pos	Primary Blood Derived Cancer - Bone Marrow
eadb0737-04e4-4ab3-a929-d11fb1c47ee2	e41282a2-beeb-48f2-8768-57d9ce2717b5.htseq_counts.txt.gz	Transcriptome Profiling	Gene Expression Quantification	MMRF-COMMPASS	MMRF_1716	MMRF_1716_1_BM_CD138pos	Primary Blood Derived Cancer - Bone Marrow
0b7a27fe-7053-4ff5-a5fb-3115d0e69f40	a697e5fd-e4d7-4dce-bc89-4f7a92bee980.htseq_counts.txt.gz	Transcriptome Profiling	Gene Expression Quantification	MMRF-COMMPASS	MMRF_1179	MMRF_1179_1_BM_CD138pos	Primary Blood Derived Cancer - Bone Marrow
74a1bf0f-8577-4399-af7a-052bb3e470cf	e616fa5b-1576-40e4-a78a-ba1bbde6f34a.htseq_counts.txt.gz	Transcriptome Profiling	Gene Expression Quantification	MMRF-COMMPASS	MMRF_2605	MMRF_2605_1_BM_CD138pos	Primary Blood Derived Cancer - Bone Marrow
e4fd13cf-a7ea-4027-ada4-568223db0b48	430f68e6-3905-491f-8b50-d4eec54eef47.htseq_counts.txt.gz	Transcriptome Profiling	Gene Expression Quantification	MMRF-COMMPASS	MMRF_2026	MMRF_2026_1_BM_CD138pos	Primary Blood Derived Cancer - Bone Marrow
458be626-041f-4fcb-a6af-b87252bb7392	5cf02a74-e9c6-40e4-b3cf-e0c44c8f3e55.htseq_counts.txt.gz	Transcriptome Profiling	Gene Expression Quantification	MMRF-COMMPASS	MMRF_1645	MMRF_1645_1_BM_CD138pos	Primary Blood Derived Cancer - Bone Marrow
4618d47d-5ed1-4de8-809b-72da6bed8921	a66f66c8-0de8-4a5a-9e1c-fa9b4180d42f.htseq_counts.txt.gz	Transcriptome Profiling	Gene Expression Quantification	MMRF-COMMPASS	MMRF_2013	MMRF_2013_1_BM_CD138pos	Primary Blood Derived Cancer - Bone Marrow
fe202f3a-d2e0-4443-913e-6566d438ded0	202dc2a4-33a5-4a9f-87da-5c087e7878c2.htseq_counts.txt.gz	Transcriptome Profiling	Gene Expression Quantification	MMRF-COMMPASS	MMRF_2801	MMRF_2801_1_BM_CD138pos	Primary Blood Derived Cancer - Bone Marrow
c8e60d77-a1b3-4a5b-80ff-b295ee55d0c7	e2a8a20a-a732-4dc2-b72f-178400aa47e8.htseq_counts.txt.gz	Transcriptome Profiling	Gene Expression Quantification	MMRF-COMMPASS	MMRF_1771	MMRF_1771_1_BM_CD138pos	Primary Blood Derived Cancer - Bone Marrow
2c0b33d1-9f38-4932-993c-93bff464d74d	d983d324-6808-4e36-ac92-4321c7c6700b.htseq_counts.txt.gz	Transcriptome Profiling	Gene Expression Quantification	MMRF-COMMPASS	MMRF_2729	MMRF_2729_1_BM_CD138pos	Primary Blood Derived Cancer - Bone Marrow
90d81438-9ce8-45a6-9de5-74dc1d54c7bf	fcd6087e-3ad0-409d-8d85-84a99f3361aa.htseq_counts.txt.gz	Transcriptome Profiling	Gene Expression Quantification	MMRF-COMMPASS	MMRF_2183	MMRF_2183_1_BM_CD138pos	Primary Blood Derived Cancer - Bone Marrow
c098ca92-c96a-459e-adbc-ddba2640291e	7cee13d1-6f3d-43c5-a8e8-acf3f3b002e2.htseq_counts.txt.gz	Transcriptome Profiling	Gene Expression Quantification	MMRF-COMMPASS	MMRF_1157	MMRF_1157_1_BM_CD138pos	Primary Blood Derived Cancer - Bone Marrow
ddbbfe32-cc01-41d9-9481-2e90518989d5	b272520c-f789-4323-8fa6-7a50bb255349.htseq_counts.txt.gz	Transcriptome Profiling	Gene Expression Quantification	MMRF-COMMPASS	MMRF_2366	MMRF_2366_1_BM_CD138pos	Primary Blood Derived Cancer - Bone Marrow
25994bb5-7feb-4d7d-a9ca-9202dce0e1f4	88812565-0d53-48b1-8f17-c9212ab29f52.htseq_counts.txt.gz	Transcriptome Profiling	Gene Expression Quantification	MMRF-COMMPASS	MMRF_2151	MMRF_2151_1_BM_CD138pos	Primary Blood Derived Cancer - Bone Marrow
d5c0cee7-1ec3-4052-ba97-12e36adb8a69	053a30f2-7627-4ef1-897a-974dd197b79e.htseq_counts.txt.gz	Transcriptome Profiling	Gene Expression Quantification	MMRF-COMMPASS	MMRF_1128	MMRF_1128_1_BM_CD138pos	Primary Blood Derived Cancer - Bone Marrow
a6d96085-e6dc-45f7-aad8-361fb5c65e42	b1d77bf7-7967-4173-8619-cace231661e0.htseq_counts.txt.gz	Transcriptome Profiling	Gene Expression Quantification	MMRF-COMMPASS	MMRF_1819	MMRF_1819_1_BM_CD138pos	Primary Blood Derived Cancer - Bone Marrow
63eda96f-1994-49ec-a5d7-463b37aaac70	6ad5107b-5f95-4e6d-8920-91803bcc9950.htseq_counts.txt.gz	Transcriptome Profiling	Gene Expression Quantification	MMRF-COMMPASS	MMRF_2827	MMRF_2827_1_BM_CD138pos	Primary Blood Derived Cancer - Bone Marrow
55f89282-2da5-41d8-bc42-3ffedbe88890	b57bf63e-f131-4c17-b26d-1626e5ca05fa.htseq_counts.txt.gz	Transcriptome Profiling	Gene Expression Quantification	MMRF-COMMPASS	MMRF_1323	MMRF_1323_1_BM_CD138pos	Primary Blood Derived Cancer - Bone Marrow
937561f7-8f27-4b1a-a5bc-c6346fe6dd5b	2461189d-0ff5-4028-8008-59f9faec7a9b.htseq_counts.txt.gz	Transcriptome Profiling	Gene Expression Quantification	MMRF-COMMPASS	MMRF_1876	MMRF_1876_1_BM_CD138pos	Primary Blood Derived Cancer - Bone Marrow
c427f3bd-4835-4b00-a0fa-8a088f38759a	81a1e5ce-9ebb-4228-b707-d63bba25cae0.htseq_counts.txt.gz	Transcriptome Profiling	Gene Expression Quantification	MMRF-COMMPASS	MMRF_1490	MMRF_1490_1_BM_CD138pos	Primary Blood Derived Cancer - Bone Marrow
b55423ae-5a79-493d-87ed-643202aa1eb3	41bb97f6-bbbd-4d79-a878-4938d57623a0.htseq_counts.txt.gz	Transcriptome Profiling	Gene Expression Quantification	MMRF-COMMPASS	MMRF_1504	MMRF_1504_1_BM_CD138pos	Primary Blood Derived Cancer - Bone Marrow
2965d4d7-6414-4eb8-99c9-e717dca20ff2	61c1dff8-a33c-4606-9c70-81dee043105d.htseq_counts.txt.gz	Transcriptome Profiling	Gene Expression Quantification	MMRF-COMMPASS	MMRF_1603	MMRF_1603_1_BM_CD138pos	Primary Blood Derived Cancer - Bone Marrow
0330ebfa-cb93-4219-8802-9455ab81d607	63e62db8-9564-4a9f-8449-5745a76f9904.htseq_counts.txt.gz	Transcriptome Profiling	Gene Expression Quantification	MMRF-COMMPASS	MMRF_2344	MMRF_2344_2_BM_CD138pos	Recurrent Blood Derived Cancer - Bone Marrow
3ef5d096-be89-4198-80b4-2b2eb493c2a2	90ba93f9-0acb-4c5e-976b-2d464de4ac3f.htseq_counts.txt.gz	Transcriptome Profiling	Gene Expression Quantification	MMRF-COMMPASS	MMRF_1720	MMRF_1720_1_BM_CD138pos	Primary Blood Derived Cancer - Bone Marrow
99526ad5-e03e-4400-9317-b7ad07ed5117	19597828-7c06-418c-ae11-1c5caa0241e0.htseq_counts.txt.gz	Transcriptome Profiling	Gene Expression Quantification	MMRF-COMMPASS	MMRF_1998	MMRF_1998_1_BM_CD138pos	Primary Blood Derived Cancer - Bone Marrow
4a9cf83c-10dd-40b1-a72e-391a28988619	456dd80d-aa40-46f8-88c7-7031c44dbfc8.htseq_counts.txt.gz	Transcriptome Profiling	Gene Expression Quantification	MMRF-COMMPASS	MMRF_1690	MMRF_1690_1_BM_CD138pos	Primary Blood Derived Cancer - Bone Marrow
75b0d541-7395-4983-8bb7-e10a953d148d	403774db-641a-476f-bf4a-7cf1bd192c8a.htseq_counts.txt.gz	Transcriptome Profiling	Gene Expression Quantification	MMRF-COMMPASS	MMRF_1624	MMRF_1624_1_BM_CD138pos	Primary Blood Derived Cancer - Bone Marrow
b44d3caf-de5d-4871-97f7-535fb5591743	bd5cbef2-7957-4a56-bfce-7c4dae764246.htseq_counts.txt.gz	Transcriptome Profiling	Gene Expression Quantification	MMRF-COMMPASS	MMRF_2807	MMRF_2807_1_BM_CD138pos	Primary Blood Derived Cancer - Bone Marrow
c8d61794-84e2-475c-85e2-3be579ebce14	121c33ac-38f4-444a-9202-081790e45495.htseq_counts.txt.gz	Transcriptome Profiling	Gene Expression Quantification	MMRF-COMMPASS	MMRF_1735	MMRF_1735_1_BM_CD138pos	Primary Blood Derived Cancer - Bone Marrow
333071e0-25b4-46ee-b763-6cf3272770b0	da7caf50-6ae7-4083-94b8-6d6ce755b88f.htseq_counts.txt.gz	Transcriptome Profiling	Gene Expression Quantification	MMRF-COMMPASS	MMRF_1677	MMRF_1677_1_BM_CD138pos	Primary Blood Derived Cancer - Bone Marrow
1bb61d86-3484-4827-8722-92a72856c9a2	d60f15be-f76f-44ac-ad60-b0379ebb9400.htseq_counts.txt.gz	Transcriptome Profiling	Gene Expression Quantification	MMRF-COMMPASS	MMRF_1519	MMRF_1519_1_BM_CD138pos	Primary Blood Derived Cancer - Bone Marrow
c1550eea-0117-4e8e-9fca-f92db9ed261e	35b11910-beec-48ff-8f37-d5c6c7562644.htseq_counts.txt.gz	Transcriptome Profiling	Gene Expression Quantification	MMRF-COMMPASS	MMRF_2572	MMRF_2572_1_BM_CD138pos	Primary Blood Derived Cancer - Bone Marrow
eb845b9a-9011-45a7-80ef-c6a45344095f	8caaed64-822a-4158-92df-35c439319dd4.htseq_counts.txt.gz	Transcriptome Profiling	Gene Expression Quantification	MMRF-COMMPASS	MMRF_1518	MMRF_1518_3_BM_CD138pos	Recurrent Blood Derived Cancer - Bone Marrow
b409ef55-fb65-4658-b4c1-4409b74fda51	125b3339-d8ab-444a-b7b0-d8a10534d16a.htseq_counts.txt.gz	Transcriptome Profiling	Gene Expression Quantification	MMRF-COMMPASS	MMRF_1656	MMRF_1656_4_BM_CD138pos	Recurrent Blood Derived Cancer - Bone Marrow
d435c751-291f-4da2-9fda-635ca80b3e9e	9d6b7846-8d03-4d79-95f9-aef62049a07f.htseq_counts.txt.gz	Transcriptome Profiling	Gene Expression Quantification	MMRF-COMMPASS	MMRF_1107	MMRF_1107_1_BM_CD138pos	Primary Blood Derived Cancer - Bone Marrow
14800596-ac97-4e44-aad8-33e442a353ba	1c967f7a-17e9-42a1-996d-44ee5bf36339.htseq_counts.txt.gz	Transcriptome Profiling	Gene Expression Quantification	MMRF-COMMPASS	MMRF_2564	MMRF_2564_1_BM_CD138pos	Primary Blood Derived Cancer - Bone Marrow
df9e6d3a-9727-4d01-8eaa-0caba29dc90e	6b50dbcc-7f72-4b7f-bcfd-5059f6f52e46.htseq_counts.txt.gz	Transcriptome Profiling	Gene Expression Quantification	MMRF-COMMPASS	MMRF_2106	MMRF_2106_1_BM_CD138pos	Primary Blood Derived Cancer - Bone Marrow
dd95ab5c-7aa9-4a5b-88a0-97f57d875b2a	3f058d5a-7a7b-4f97-ab9f-ce8b4a1c8c27.htseq_counts.txt.gz	Transcriptome Profiling	Gene Expression Quantification	MMRF-COMMPASS	MMRF_1981	MMRF_1981_1_BM_CD138pos	Primary Blood Derived Cancer - Bone Marrow
e7fad9f6-e6f0-4f62-9121-3b823833e507	1ff7f8fe-ade4-4443-8239-ef206057f0cc.htseq_counts.txt.gz	Transcriptome Profiling	Gene Expression Quantification	MMRF-COMMPASS	MMRF_1354	MMRF_1354_1_BM_CD138pos	Primary Blood Derived Cancer - Bone Marrow
a16f6b86-54b6-4288-8afe-553b109ab949	2eb66e5b-1487-4c43-85d0-a509ef59bcb9.htseq_counts.txt.gz	Transcriptome Profiling	Gene Expression Quantification	MMRF-COMMPASS	MMRF_2814	MMRF_2814_1_BM_CD138pos	Primary Blood Derived Cancer - Bone Marrow
c373dcda-467b-4c40-bfe9-7d2fca815154	e89efde0-153c-48ec-8da1-06b845ce4a85.htseq_counts.txt.gz	Transcriptome Profiling	Gene Expression Quantification	MMRF-COMMPASS	MMRF_2789	MMRF_2789_1_BM_CD138pos	Primary Blood Derived Cancer - Bone Marrow
78592bdd-51cc-479f-9595-ccce9c818850	9c52a740-feaa-4884-8cce-fe7efc17e9ba.htseq_counts.txt.gz	Transcriptome Profiling	Gene Expression Quantification	MMRF-COMMPASS	MMRF_2497	MMRF_2497_1_BM_CD138pos	Primary Blood Derived Cancer - Bone Marrow
ec8cb35d-6109-4962-b822-c2012e25276d	d806172d-f6be-4c1d-9a08-cab90bdd2742.htseq_counts.txt.gz	Transcriptome Profiling	Gene Expression Quantification	MMRF-COMMPASS	MMRF_1918	MMRF_1918_1_BM_CD138pos	Primary Blood Derived Cancer - Bone Marrow
cf65fc84-cdd1-4654-a296-cc1f85f6f5c8	7a874dff-f50a-42d0-9eda-1615fccd6837.htseq_counts.txt.gz	Transcriptome Profiling	Gene Expression Quantification	MMRF-COMMPASS	MMRF_2224	MMRF_2224_1_BM_CD138pos	Primary Blood Derived Cancer - Bone Marrow
9bdb5d8b-1d8e-4aec-9f3a-05ea46d5a98d	1e775e87-b41d-4bdc-ac77-da2c3e8b9f85.htseq_counts.txt.gz	Transcriptome Profiling	Gene Expression Quantification	MMRF-COMMPASS	MMRF_2597	MMRF_2597_1_BM_CD138pos	Primary Blood Derived Cancer - Bone Marrow
99bd9df2-feee-4903-8d01-3daed1c2a2a7	114fb5b4-1045-4b7a-a4dd-857eeb07810c.htseq_counts.txt.gz	Transcriptome Profiling	Gene Expression Quantification	MMRF-COMMPASS	MMRF_1793	MMRF_1793_1_BM_CD138pos	Primary Blood Derived Cancer - Bone Marrow
1e483844-f0b3-4f4b-8913-cab00d4b6fee	4a261974-2519-4759-a52e-84779436a2d9.htseq_counts.txt.gz	Transcriptome Profiling	Gene Expression Quantification	MMRF-COMMPASS	MMRF_1992	MMRF_1992_1_PB_CD138pos	Primary Blood Derived Cancer - Peripheral Blood
ea2a6a9b-ccff-4c0f-840d-ac8652ff750b	10fbaf8a-6885-4421-868d-30e76ff3c06b.htseq_counts.txt.gz	Transcriptome Profiling	Gene Expression Quantification	MMRF-COMMPASS	MMRF_1474	MMRF_1474_1_BM_CD138pos	Primary Blood Derived Cancer - Bone Marrow
f4abfd8e-c53e-43da-89c8-58b702a1d072	82df4c31-eb6d-4379-8f38-5dbbf4da6a08.htseq_counts.txt.gz	Transcriptome Profiling	Gene Expression Quantification	MMRF-COMMPASS	MMRF_1242	MMRF_1242_1_BM_CD138pos	Primary Blood Derived Cancer - Bone Marrow
31095099-0f02-402e-835a-6873347546f8	d3edf243-69d7-46e4-9175-7bf5c4b7b1d2.htseq_counts.txt.gz	Transcriptome Profiling	Gene Expression Quantification	MMRF-COMMPASS	MMRF_1244	MMRF_1244_1_BM_CD138pos	Primary Blood Derived Cancer - Bone Marrow
1ed2f6b0-dbdb-470b-94c7-ab5c76c51aa6	74f6e036-aad1-47c6-a04b-2b328a1d6d05.htseq_counts.txt.gz	Transcriptome Profiling	Gene Expression Quantification	MMRF-COMMPASS	MMRF_2080	MMRF_2080_1_BM_CD138pos	Primary Blood Derived Cancer - Bone Marrow
31b16f8e-d88a-454c-8d1b-84eff4de8883	55f42008-180b-4675-9f4a-2ad6b7ef2338.htseq_counts.txt.gz	Transcriptome Profiling	Gene Expression Quantification	MMRF-COMMPASS	MMRF_1617	MMRF_1617_1_BM_CD138pos	Primary Blood Derived Cancer - Bone Marrow
fec48693-7d45-42ff-adb2-4a7a34852906	bbfc94d3-afe7-45b4-b0a9-8f7850a47463.htseq_counts.txt.gz	Transcriptome Profiling	Gene Expression Quantification	MMRF-COMMPASS	MMRF_1997	MMRF_1997_1_BM_CD138pos	Primary Blood Derived Cancer - Bone Marrow
8b147b8c-f60b-4547-96eb-12e684991961	7c8f4381-72c6-46ca-8275-d0c8f027c91c.htseq_counts.txt.gz	Transcriptome Profiling	Gene Expression Quantification	MMRF-COMMPASS	MMRF_2734	MMRF_2734_1_BM_CD138pos	Primary Blood Derived Cancer - Bone Marrow
b82093a7-3ffa-401c-a356-ecf95faf41f7	7631b393-758b-4216-848b-8a6dfc5eead6.htseq_counts.txt.gz	Transcriptome Profiling	Gene Expression Quantification	MMRF-COMMPASS	MMRF_1086	MMRF_1086_1_BM_CD138pos	Primary Blood Derived Cancer - Bone Marrow
cb2b710e-67b7-4f28-b022-ab28a31cde29	312aa44e-d451-42e9-98ac-f00cccdacc64.htseq_counts.txt.gz	Transcriptome Profiling	Gene Expression Quantification	MMRF-COMMPASS	MMRF_2622	MMRF_2622_1_BM_CD138pos	Primary Blood Derived Cancer - Bone Marrow
513a2545-f04e-4465-888c-47f78b8388f6	2ffff6c0-eaf0-4cde-8e57-877fe4cf66a3.htseq_counts.txt.gz	Transcriptome Profiling	Gene Expression Quantification	MMRF-COMMPASS	MMRF_1256	MMRF_1256_2_BM_CD138pos	Recurrent Blood Derived Cancer - Bone Marrow
7d947ad1-ab62-4776-bf89-c6187caa25e7	594276ad-8e0d-4f17-a140-b2a20c47aa28.htseq_counts.txt.gz	Transcriptome Profiling	Gene Expression Quantification	MMRF-COMMPASS	MMRF_2419	MMRF_2419_2_BM_CD138pos	Recurrent Blood Derived Cancer - Bone Marrow
d4860879-1189-4001-9cbe-1c347151a7c9	f3e06b98-6215-4bb6-9d67-fe5a05147d7a.htseq_counts.txt.gz	Transcriptome Profiling	Gene Expression Quantification	MMRF-COMMPASS	MMRF_2170	MMRF_2170_1_BM_CD138pos	Primary Blood Derived Cancer - Bone Marrow
4a8c376e-702b-48fa-b4e6-c9fc288fbf66	5891c9b1-96e9-46ba-ade6-6345f3d82c11.htseq_counts.txt.gz	Transcriptome Profiling	Gene Expression Quantification	MMRF-COMMPASS	MMRF_2487	MMRF_2487_1_BM_CD138pos	Primary Blood Derived Cancer - Bone Marrow
5aa54ab3-2ecd-4963-a7e3-f61bff028c3d	d5d1e67e-9221-4867-9898-c07d8f350ee8.htseq_counts.txt.gz	Transcriptome Profiling	Gene Expression Quantification	MMRF-COMMPASS	MMRF_2531	MMRF_2531_1_BM_CD138pos	Primary Blood Derived Cancer - Bone Marrow
1c2694c8-d949-45e0-baf8-142da60ef7f7	c03f9c2e-402d-4261-838f-c8ddb8c8e4b9.htseq_counts.txt.gz	Transcriptome Profiling	Gene Expression Quantification	MMRF-COMMPASS	MMRF_1831	MMRF_1831_1_BM_CD138pos	Primary Blood Derived Cancer - Bone Marrow
96bb0047-e174-4118-b8a1-5d377977a258	b674cb66-7b98-4c02-9046-3c1010c256b1.htseq_counts.txt.gz	Transcriptome Profiling	Gene Expression Quantification	MMRF-COMMPASS	MMRF_2444	MMRF_2444_1_BM_CD138pos	Primary Blood Derived Cancer - Bone Marrow
7215e20c-08a8-4c29-8f41-952d474b3cc8	4b445121-4452-4735-9862-7e511506143e.htseq_counts.txt.gz	Transcriptome Profiling	Gene Expression Quantification	MMRF-COMMPASS	MMRF_2596	MMRF_2596_1_BM_CD138pos	Primary Blood Derived Cancer - Bone Marrow
471e6a17-700d-46f9-941a-3abae2e87acd	f15c28e6-1211-4ad0-97e0-a6a18d8eba24.htseq_counts.txt.gz	Transcriptome Profiling	Gene Expression Quantification	MMRF-COMMPASS	MMRF_1982	MMRF_1982_1_BM_CD138pos	Primary Blood Derived Cancer - Bone Marrow
37fb63c6-b352-4bf9-a11e-398d953f6d88	6de2024e-582b-4394-8bc7-e4ff797c1390.htseq_counts.txt.gz	Transcriptome Profiling	Gene Expression Quantification	MMRF-COMMPASS	MMRF_2601	MMRF_2601_1_BM_CD138pos	Primary Blood Derived Cancer - Bone Marrow
e33b7b54-ddf8-4a49-84bb-269c8a3d8f73	35a439bb-1118-4c5b-9ab6-be6b25628c75.htseq_counts.txt.gz	Transcriptome Profiling	Gene Expression Quantification	MMRF-COMMPASS	MMRF_2240	MMRF_2240_1_BM_CD138pos	Primary Blood Derived Cancer - Bone Marrow
3f748670-aff8-487d-bac4-f8da5d323428	01a57dc6-1d1d-42a4-b9b8-6dcfdb66ced5.htseq_counts.txt.gz	Transcriptome Profiling	Gene Expression Quantification	MMRF-COMMPASS	MMRF_2269	MMRF_2269_1_BM_CD138pos	Primary Blood Derived Cancer - Bone Marrow
a6074a36-84c9-4150-abfd-bb84e470cf7c	2733144b-1ce1-4ac6-b51c-3cac4c5f5b7d.htseq_counts.txt.gz	Transcriptome Profiling	Gene Expression Quantification	MMRF-COMMPASS	MMRF_2728	MMRF_2728_1_BM_CD138pos	Primary Blood Derived Cancer - Bone Marrow
803a0985-6596-4537-b391-0772ccf21803	9c3aaa48-46d6-4b1a-ad98-8f36cd5e5321.htseq_counts.txt.gz	Transcriptome Profiling	Gene Expression Quantification	MMRF-COMMPASS	MMRF_1824	MMRF_1824_1_BM_CD138pos	Primary Blood Derived Cancer - Bone Marrow
f7f438db-26e2-43f7-a679-21b39d7fa78e	29873b05-23c8-4f18-aa5f-9ef0941f7996.htseq_counts.txt.gz	Transcriptome Profiling	Gene Expression Quantification	MMRF-COMMPASS	MMRF_2300	MMRF_2300_1_BM_CD138pos	Primary Blood Derived Cancer - Bone Marrow
ce16a644-0d0f-4a7b-b86b-593f2b4b64ee	771b398b-1d07-461f-b82d-2cd764f4a0d0.htseq_counts.txt.gz	Transcriptome Profiling	Gene Expression Quantification	MMRF-COMMPASS	MMRF_2677	MMRF_2677_1_BM_CD138pos	Primary Blood Derived Cancer - Bone Marrow
9991153f-d7ac-4a16-959a-0c3080b55947	aa0f5ebb-2b6f-4a05-b763-e19fc079fd9e.htseq_counts.txt.gz	Transcriptome Profiling	Gene Expression Quantification	MMRF-COMMPASS	MMRF_2531	MMRF_2531_2_PB_CD138pos	Recurrent Blood Derived Cancer - Peripheral Blood
c9519048-ac45-421c-9636-448137c6e7f3	5c6f5069-cd07-4c88-a949-b2873b8ef449.htseq_counts.txt.gz	Transcriptome Profiling	Gene Expression Quantification	MMRF-COMMPASS	MMRF_2769	MMRF_2769_1_BM_CD138pos	Primary Blood Derived Cancer - Bone Marrow
176629fc-ffb3-438e-9d68-6a700669da38	50bcd8f9-3268-468e-9048-1e195dfee673.htseq_counts.txt.gz	Transcriptome Profiling	Gene Expression Quantification	MMRF-COMMPASS	MMRF_2330	MMRF_2330_1_BM_CD138pos	Primary Blood Derived Cancer - Bone Marrow
88be3384-206e-469b-884a-8b44ffe31655	44f5a905-bf85-4d8b-959f-ae807a38fc86.htseq_counts.txt.gz	Transcriptome Profiling	Gene Expression Quantification	MMRF-COMMPASS	MMRF_1374	MMRF_1374_1_BM_CD138pos	Primary Blood Derived Cancer - Bone Marrow
d036d3d8-96fa-4b57-bdb4-071f819d11ba	07022fb4-e784-4e26-a09b-cc63da16e544.htseq_counts.txt.gz	Transcriptome Profiling	Gene Expression Quantification	MMRF-COMMPASS	MMRF_1641	MMRF_1641_1_BM_CD138pos	Primary Blood Derived Cancer - Bone Marrow
40c4a538-8f04-44ac-bf56-4ec1c7ad3eac	a478ebd6-f41f-4cc9-8122-1977de0c5a86.htseq_counts.txt.gz	Transcriptome Profiling	Gene Expression Quantification	MMRF-COMMPASS	MMRF_2059	MMRF_2059_1_BM_CD138pos	Primary Blood Derived Cancer - Bone Marrow
4ca6b170-7822-4fcb-8fc9-1641d1103973	5833126b-0930-408f-9f1f-54278216d1ce.htseq_counts.txt.gz	Transcriptome Profiling	Gene Expression Quantification	MMRF-COMMPASS	MMRF_1625	MMRF_1625_1_BM_CD138pos	Primary Blood Derived Cancer - Bone Marrow
2e63b561-b047-4cb4-9dca-68cd3a258812	d0206da2-d8b5-4df9-ab63-082630724c2a.htseq_counts.txt.gz	Transcriptome Profiling	Gene Expression Quantification	MMRF-COMMPASS	MMRF_2606	MMRF_2606_1_BM_CD138pos	Primary Blood Derived Cancer - Bone Marrow
05804eb7-cb7e-407f-bc34-c69bbb6ad33a	5d734ccb-4b26-4cb7-aa43-cb8534d2d3c6.htseq_counts.txt.gz	Transcriptome Profiling	Gene Expression Quantification	MMRF-COMMPASS	MMRF_1790	MMRF_1790_3_BM_CD138pos	Recurrent Blood Derived Cancer - Bone Marrow
a0f2c26b-b90d-4249-a72d-9ef1fb47ae19	b80d84d3-30b5-4744-bb93-6f7f02ce8adf.htseq_counts.txt.gz	Transcriptome Profiling	Gene Expression Quantification	MMRF-COMMPASS	MMRF_2664	MMRF_2664_1_BM_CD138pos	Primary Blood Derived Cancer - Bone Marrow
f520e0ad-1c16-4c29-a5a2-afb6a59fbfdd	597397b9-a8b5-4b80-b73d-9698a1913ba9.htseq_counts.txt.gz	Transcriptome Profiling	Gene Expression Quantification	MMRF-COMMPASS	MMRF_2507	MMRF_2507_1_BM_CD138pos	Primary Blood Derived Cancer - Bone Marrow
6807f86c-a026-4494-a0f7-63de3d895438	bb965a87-2499-4748-8062-4f3cd8d59e74.htseq_counts.txt.gz	Transcriptome Profiling	Gene Expression Quantification	MMRF-COMMPASS	MMRF_1785	MMRF_1785_1_BM_CD138pos	Primary Blood Derived Cancer - Bone Marrow
940a745d-9c42-48ca-82d9-0821780516a4	1e808a8f-6940-4eeb-9752-5fa14dcd4cd1.htseq_counts.txt.gz	Transcriptome Profiling	Gene Expression Quantification	MMRF-COMMPASS	MMRF_1713	MMRF_1713_1_BM_CD138pos	Primary Blood Derived Cancer - Bone Marrow
90d74252-f33e-42ba-968c-2e1a72eaa5a6	c7f361c7-51ec-41e2-a022-7669d547c23a.htseq_counts.txt.gz	Transcriptome Profiling	Gene Expression Quantification	MMRF-COMMPASS	MMRF_2400	MMRF_2400_1_BM_CD138pos	Primary Blood Derived Cancer - Bone Marrow
e3e211b4-0348-4ab0-8111-80525b29ef69	daef2b82-8f7b-40f4-b660-8fa8236f89db.htseq_counts.txt.gz	Transcriptome Profiling	Gene Expression Quantification	MMRF-COMMPASS	MMRF_1665	MMRF_1665_1_BM_CD138pos	Primary Blood Derived Cancer - Bone Marrow
f344adc4-e438-459b-a6cf-a1b6ebbd4742	a9f801fa-afaa-420b-aaad-918624b935c5.htseq_counts.txt.gz	Transcriptome Profiling	Gene Expression Quantification	MMRF-COMMPASS	MMRF_2153	MMRF_2153_1_BM_CD138pos	Primary Blood Derived Cancer - Bone Marrow
b8932f7b-da69-4528-95d5-c020544a18f6	3eb69449-8c86-4981-8ebb-6d8239d9beb8.htseq_counts.txt.gz	Transcriptome Profiling	Gene Expression Quantification	MMRF-COMMPASS	MMRF_1895	MMRF_1895_1_BM_CD138pos	Primary Blood Derived Cancer - Bone Marrow
8855050d-4b2a-41c4-8754-ab129f4d4616	6e291f8b-23ea-4cc7-a265-6e2962840cd4.htseq_counts.txt.gz	Transcriptome Profiling	Gene Expression Quantification	MMRF-COMMPASS	MMRF_2419	MMRF_2419_1_BM_CD138pos	Primary Blood Derived Cancer - Bone Marrow
d78c5411-eef6-47d6-9e23-84522c6281b9	46803b23-1f4e-4d90-aa3f-7d5cfc2a1004.htseq_counts.txt.gz	Transcriptome Profiling	Gene Expression Quantification	MMRF-COMMPASS	MMRF_1782	MMRF_1782_1_BM_CD138pos	Primary Blood Derived Cancer - Bone Marrow
50a11f69-f602-4b5e-8f10-fd09124ea32a	76f198e4-669b-4b07-b863-7e20dd1329c9.htseq_counts.txt.gz	Transcriptome Profiling	Gene Expression Quantification	MMRF-COMMPASS	MMRF_2365	MMRF_2365_1_BM_CD138pos	Primary Blood Derived Cancer - Bone Marrow
ba38c881-e622-4e17-92b1-fe138b30e51c	3fc244e8-c571-4a12-856f-dc41ab4bafbc.htseq_counts.txt.gz	Transcriptome Profiling	Gene Expression Quantification	MMRF-COMMPASS	MMRF_1309	MMRF_1309_2_BM_CD138pos	Recurrent Blood Derived Cancer - Bone Marrow
4cfd12dd-917d-4ab8-b7cf-2fe3fd94ca2d	de14cbbc-1754-4560-a0fd-a1746b8d3211.htseq_counts.txt.gz	Transcriptome Profiling	Gene Expression Quantification	MMRF-COMMPASS	MMRF_1648	MMRF_1648_1_BM_CD138pos	Primary Blood Derived Cancer - Bone Marrow
4590574a-b9a0-4791-b97d-660928961348	d97aa241-9b7c-41bb-8659-1e6730139419.htseq_counts.txt.gz	Transcriptome Profiling	Gene Expression Quantification	MMRF-COMMPASS	MMRF_1082	MMRF_1082_1_BM_CD138pos	Primary Blood Derived Cancer - Bone Marrow
bd6be273-8019-461c-97aa-72d7254e5653	6c2be343-f1b9-4904-8da0-34d9292cbe7a.htseq_counts.txt.gz	Transcriptome Profiling	Gene Expression Quantification	MMRF-COMMPASS	MMRF_1923	MMRF_1923_1_BM_CD138pos	Primary Blood Derived Cancer - Bone Marrow
e125f5b4-edb8-4c44-a7ef-36a85770c021	9422417a-bebd-4ac0-8cf0-d6dd6bf47819.htseq_counts.txt.gz	Transcriptome Profiling	Gene Expression Quantification	MMRF-COMMPASS	MMRF_1854	MMRF_1854_1_BM_CD138pos	Primary Blood Derived Cancer - Bone Marrow
d0bb383b-70d0-487d-9a4b-4a87e7896056	812a763f-10f5-4a8b-83c6-1373ff34126e.htseq_counts.txt.gz	Transcriptome Profiling	Gene Expression Quantification	MMRF-COMMPASS	MMRF_1881	MMRF_1881_1_BM_CD138pos	Primary Blood Derived Cancer - Bone Marrow
4441f037-0522-4e8e-96f6-6b75b29449e9	c139902d-1296-488d-b44f-44c4b7369e14.htseq_counts.txt.gz	Transcriptome Profiling	Gene Expression Quantification	MMRF-COMMPASS	MMRF_2230	MMRF_2230_1_BM_CD138pos	Primary Blood Derived Cancer - Bone Marrow
05671dd6-00ee-4ba9-bf64-a41ca4900a25	9dbad930-c272-4d2b-9e2e-6a46272a8f31.htseq_counts.txt.gz	Transcriptome Profiling	Gene Expression Quantification	MMRF-COMMPASS	MMRF_1401	MMRF_1401_2_BM_CD138pos	Recurrent Blood Derived Cancer - Bone Marrow
adf71569-38fe-4fde-a012-d74fd8f212a0	76c3b8ac-40b2-4baa-b58c-4c9f618e2dd8.htseq_counts.txt.gz	Transcriptome Profiling	Gene Expression Quantification	MMRF-COMMPASS	MMRF_1522	MMRF_1522_1_BM_CD138pos	Primary Blood Derived Cancer - Bone Marrow
f8b2e396-df64-4111-8bec-30f6e3ae550e	80e1838d-9af4-4040-9cac-6d9cf3fba888.htseq_counts.txt.gz	Transcriptome Profiling	Gene Expression Quantification	MMRF-COMMPASS	MMRF_1659	MMRF_1659_1_BM_CD138pos	Primary Blood Derived Cancer - Bone Marrow
0ad16237-238d-485d-a554-5fb315c68fbb	81699ed6-e6b0-4bb9-8729-1cf0c4b56d2f.htseq_counts.txt.gz	Transcriptome Profiling	Gene Expression Quantification	MMRF-COMMPASS	MMRF_1314	MMRF_1314_1_BM_CD138pos	Primary Blood Derived Cancer - Bone Marrow
af755d50-2c55-4f7a-aa1d-c22dd1a50b89	c1e34a66-48b0-43eb-bb5c-ab3efc81d0af.htseq_counts.txt.gz	Transcriptome Profiling	Gene Expression Quantification	MMRF-COMMPASS	MMRF_2598	MMRF_2598_1_BM_CD138pos	Primary Blood Derived Cancer - Bone Marrow
66c62f8e-bdf4-4151-9a22-d3b568ae5edb	8551fb1d-135e-417c-ba4d-feaee5da6841.htseq_counts.txt.gz	Transcriptome Profiling	Gene Expression Quantification	MMRF-COMMPASS	MMRF_2737	MMRF_2737_1_BM_CD138pos	Primary Blood Derived Cancer - Bone Marrow
3ac6d7e2-6ae1-4864-a3d3-f6c7f89cf7c5	156a28a2-5d29-415c-a8ed-b6e95e50658e.htseq_counts.txt.gz	Transcriptome Profiling	Gene Expression Quantification	MMRF-COMMPASS	MMRF_2816	MMRF_2816_1_BM_CD138pos	Primary Blood Derived Cancer - Bone Marrow
3c90bead-4afa-4c50-a9a3-fc074e63c516	431f374c-926e-49f4-99d1-dba944d7a04b.htseq_counts.txt.gz	Transcriptome Profiling	Gene Expression Quantification	MMRF-COMMPASS	MMRF_1889	MMRF_1889_3_BM_CD138pos	Recurrent Blood Derived Cancer - Bone Marrow
211d333a-c8d3-4694-9a8c-68b7bf93ea9f	a0733760-d0c4-4874-a572-df57966da239.htseq_counts.txt.gz	Transcriptome Profiling	Gene Expression Quantification	MMRF-COMMPASS	MMRF_2646	MMRF_2646_1_BM_CD138pos	Primary Blood Derived Cancer - Bone Marrow
d3111e80-56ed-493a-9303-2ddd25c05cba	4dec5460-8de7-4f2c-b88d-ae5e01e819f0.htseq_counts.txt.gz	Transcriptome Profiling	Gene Expression Quantification	MMRF-COMMPASS	MMRF_2199	MMRF_2199_1_BM_CD138pos	Primary Blood Derived Cancer - Bone Marrow
3a360578-6c73-4b72-b839-92f55298bde6	b5d8f808-eca1-4031-b9df-6261ee42af5e.htseq_counts.txt.gz	Transcriptome Profiling	Gene Expression Quantification	MMRF-COMMPASS	MMRF_1936	MMRF_1936_1_BM_CD138pos	Primary Blood Derived Cancer - Bone Marrow
0635d5b4-b4ab-434a-a7d3-8f5d11a4b888	76d61ed9-27dc-4397-becf-c11ee225f1e3.htseq_counts.txt.gz	Transcriptome Profiling	Gene Expression Quantification	MMRF-COMMPASS	MMRF_1643	MMRF_1643_1_BM_CD138pos	Primary Blood Derived Cancer - Bone Marrow
74aa3320-6d85-4b70-99d1-09bc45f4ee95	b0482497-b3d0-423a-88e4-20f876d86dce.htseq_counts.txt.gz	Transcriptome Profiling	Gene Expression Quantification	MMRF-COMMPASS	MMRF_2818	MMRF_2818_1_BM_CD138pos	Primary Blood Derived Cancer - Bone Marrow
8b15d258-5bd5-4a17-99c6-001141adc7a9	cb55a29f-6148-41f7-8116-57e87c91dc60.htseq_counts.txt.gz	Transcriptome Profiling	Gene Expression Quantification	MMRF-COMMPASS	MMRF_1380	MMRF_1380_2_BM_CD138pos	Recurrent Blood Derived Cancer - Bone Marrow
51e2a65d-f706-436d-8b86-25f4ebbd1896	72b1faad-04ab-463a-a22d-546541a4ceaf.htseq_counts.txt.gz	Transcriptome Profiling	Gene Expression Quantification	MMRF-COMMPASS	MMRF_2433	MMRF_2433_1_BM_CD138pos	Primary Blood Derived Cancer - Bone Marrow
d0f98d11-d40a-4e72-a04c-bee3196a697f	99ff093a-671b-40da-9778-30b022b135a6.htseq_counts.txt.gz	Transcriptome Profiling	Gene Expression Quantification	MMRF-COMMPASS	MMRF_1731	MMRF_1731_1_BM_CD138pos	Primary Blood Derived Cancer - Bone Marrow
1c7442b0-57f7-466c-912d-22a4ebaf3d33	8f7b5cf3-861a-4aeb-b13c-1d4ad2a9f86d.htseq_counts.txt.gz	Transcriptome Profiling	Gene Expression Quantification	MMRF-COMMPASS	MMRF_1862	MMRF_1862_1_BM_CD138pos	Primary Blood Derived Cancer - Bone Marrow
71a50834-c0ee-4174-9061-bbb21f824c08	8e1bf0a6-bac1-47b7-ad40-a6c370910c1a.htseq_counts.txt.gz	Transcriptome Profiling	Gene Expression Quantification	MMRF-COMMPASS	MMRF_1169	MMRF_1169_1_BM_CD138pos	Primary Blood Derived Cancer - Bone Marrow
2c16d890-1045-468e-89f3-9a9800e7daca	79673fd9-40e3-4818-a9a9-7dbb420d231e.htseq_counts.txt.gz	Transcriptome Profiling	Gene Expression Quantification	MMRF-COMMPASS	MMRF_2326	MMRF_2326_1_BM_CD138pos	Primary Blood Derived Cancer - Bone Marrow
9db352a1-2b7d-4fe9-a3bc-ba623e35d3ce	4d37f7c5-5014-4903-bb95-d266f5c42514.htseq_counts.txt.gz	Transcriptome Profiling	Gene Expression Quantification	MMRF-COMMPASS	MMRF_2047	MMRF_2047_1_BM_CD138pos	Primary Blood Derived Cancer - Bone Marrow
d75fc5f8-2b59-4557-b9fb-031d7ec99748	2478dcff-1f80-48db-85c3-0491dd5bba73.htseq_counts.txt.gz	Transcriptome Profiling	Gene Expression Quantification	MMRF-COMMPASS	MMRF_1842	MMRF_1842_1_BM_CD138pos	Primary Blood Derived Cancer - Bone Marrow
d073293a-ccf4-4fa6-9df4-63a0deb51852	13897153-c360-40fc-8702-0790e13dddeb.htseq_counts.txt.gz	Transcriptome Profiling	Gene Expression Quantification	MMRF-COMMPASS	MMRF_2194	MMRF_2194_1_BM_CD138pos	Primary Blood Derived Cancer - Bone Marrow
56020c09-4e13-41e6-a092-32662fd13ea9	cc8ab908-0309-4946-b800-3ce655402588.htseq_counts.txt.gz	Transcriptome Profiling	Gene Expression Quantification	MMRF-COMMPASS	MMRF_1991	MMRF_1991_1_BM_CD138pos	Primary Blood Derived Cancer - Bone Marrow
4affef6d-8faa-4df6-8200-5ac7280ad73c	4a5225e7-2927-400c-94cc-a496e470bfee.htseq_counts.txt.gz	Transcriptome Profiling	Gene Expression Quantification	MMRF-COMMPASS	MMRF_2076	MMRF_2076_1_BM_CD138pos	Primary Blood Derived Cancer - Bone Marrow
8a004624-f684-4efd-990a-07624ccbfdcc	4fa8649d-0711-4f8d-a452-bedfa6a8d3ba.htseq_counts.txt.gz	Transcriptome Profiling	Gene Expression Quantification	MMRF-COMMPASS	MMRF_2691	MMRF_2691_1_BM_CD138pos	Primary Blood Derived Cancer - Bone Marrow
fed20d31-6f9a-4411-9637-2790979fe9c4	54b2aafc-7c3a-4695-a0eb-d1577bf945df.htseq_counts.txt.gz	Transcriptome Profiling	Gene Expression Quantification	MMRF-COMMPASS	MMRF_2498	MMRF_2498_1_BM_CD138pos	Primary Blood Derived Cancer - Bone Marrow
388c56f6-b85b-4827-9eb9-ed1032248a1d	14c9e931-767c-4275-8f72-535d76f1d6ff.htseq_counts.txt.gz	Transcriptome Profiling	Gene Expression Quantification	MMRF-COMMPASS	MMRF_1320	MMRF_1320_1_BM_CD138pos	Primary Blood Derived Cancer - Bone Marrow
5c9beabd-c10e-418e-8fa3-a3d37550d156	96dd2425-b5bc-46a6-9be0-baa15708750f.htseq_counts.txt.gz	Transcriptome Profiling	Gene Expression Quantification	MMRF-COMMPASS	MMRF_2203	MMRF_2203_1_BM_CD138pos	Primary Blood Derived Cancer - Bone Marrow
34d713a3-8140-4e1e-80fd-fa59e6593f1e	b4cbfd2c-276b-47c3-930e-b8ce916e6f11.htseq_counts.txt.gz	Transcriptome Profiling	Gene Expression Quantification	MMRF-COMMPASS	MMRF_1730	MMRF_1730_1_BM_CD138pos	Primary Blood Derived Cancer - Bone Marrow
36b19d9b-a20a-4c68-9664-bd213b2cd58b	a812f6d6-d0c1-4e52-af7a-33b7821c3683.htseq_counts.txt.gz	Transcriptome Profiling	Gene Expression Quantification	MMRF-COMMPASS	MMRF_1589	MMRF_1589_1_BM_CD138pos	Primary Blood Derived Cancer - Bone Marrow
a895c32c-43da-4201-8f36-6a8c2256ebf7	c000569f-5b50-4af3-9946-eaf7d5a26a96.htseq_counts.txt.gz	Transcriptome Profiling	Gene Expression Quantification	MMRF-COMMPASS	MMRF_1893	MMRF_1893_1_BM_CD138pos	Primary Blood Derived Cancer - Bone Marrow
df0d9b4c-c595-4de6-b913-38f468310c58	37806781-d22b-467e-966c-92f7f64b2bf3.htseq_counts.txt.gz	Transcriptome Profiling	Gene Expression Quantification	MMRF-COMMPASS	MMRF_1736	MMRF_1736_1_BM_CD138pos	Primary Blood Derived Cancer - Bone Marrow
4fe21c5a-b3ab-4c45-ba55-19a2d62c2d8a	8dde3bbc-31bc-4b51-8f65-011552e18c62.htseq_counts.txt.gz	Transcriptome Profiling	Gene Expression Quantification	MMRF-COMMPASS	MMRF_1822	MMRF_1822_1_BM_CD138pos	Primary Blood Derived Cancer - Bone Marrow
f6bb28c2-93ee-4cee-82e2-b2d69b8d2878	38c316e7-7877-4072-94be-85c193f5907a.htseq_counts.txt.gz	Transcriptome Profiling	Gene Expression Quantification	MMRF-COMMPASS	MMRF_2808	MMRF_2808_1_BM_CD138pos	Primary Blood Derived Cancer - Bone Marrow
e2956187-d421-4d9d-8105-f77d5701483b	7999c5ab-3c18-4691-8606-ce94a6fd7f1d.htseq_counts.txt.gz	Transcriptome Profiling	Gene Expression Quantification	MMRF-COMMPASS	MMRF_1365	MMRF_1365_1_BM_CD138pos	Primary Blood Derived Cancer - Bone Marrow
f2c76f1e-0f50-40b7-a8e8-6049b4d79a8f	7a476bcd-c075-4b7d-8cb5-0f9a5427601e.htseq_counts.txt.gz	Transcriptome Profiling	Gene Expression Quantification	MMRF-COMMPASS	MMRF_1266	MMRF_1266_1_BM_CD138pos	Primary Blood Derived Cancer - Bone Marrow
cb3a3e6f-f6e7-4daf-8a16-da2e1465f446	901d7291-e037-45fb-ad08-96b0d347641c.htseq_counts.txt.gz	Transcriptome Profiling	Gene Expression Quantification	MMRF-COMMPASS	MMRF_1890	MMRF_1890_1_BM_CD138pos	Primary Blood Derived Cancer - Bone Marrow
50ce6fb6-cf55-478f-803f-04e1bf7677fd	6dd2a678-667f-49fe-a371-88011169e78f.htseq_counts.txt.gz	Transcriptome Profiling	Gene Expression Quantification	MMRF-COMMPASS	MMRF_2643	MMRF_2643_1_BM_CD138pos	Primary Blood Derived Cancer - Bone Marrow
9d884b03-f5fb-491e-ba07-592d0f0da70a	eff24072-b738-4a22-98fe-1b1ce25d6302.htseq_counts.txt.gz	Transcriptome Profiling	Gene Expression Quantification	MMRF-COMMPASS	MMRF_1401	MMRF_1401_1_BM_CD138pos	Primary Blood Derived Cancer - Bone Marrow
b55a710d-6db1-4354-a43f-83e1791ed8a6	20b840e9-a06c-427c-98ab-332c38a7cb20.htseq_counts.txt.gz	Transcriptome Profiling	Gene Expression Quantification	MMRF-COMMPASS	MMRF_1790	MMRF_1790_4_BM_CD138pos	Recurrent Blood Derived Cancer - Bone Marrow
b8412433-7ec0-4331-966b-60b33cfb0a0f	6e663d7d-c61f-4ed4-b0e3-3cd3a471c775.htseq_counts.txt.gz	Transcriptome Profiling	Gene Expression Quantification	MMRF-COMMPASS	MMRF_1461	MMRF_1461_1_BM_CD138pos	Primary Blood Derived Cancer - Bone Marrow
40da616d-faa1-4127-9109-2132e444a7dc	421bf4fe-6d2e-4d6c-9555-7b8d6b19a908.htseq_counts.txt.gz	Transcriptome Profiling	Gene Expression Quantification	MMRF-COMMPASS	MMRF_2574	MMRF_2574_1_BM_CD138pos	Primary Blood Derived Cancer - Bone Marrow
4c14f8db-50b5-44ea-ba64-54c87e13ea26	95a4ac9c-fa1d-433a-ad25-5f4d7a3ce3d5.htseq_counts.txt.gz	Transcriptome Profiling	Gene Expression Quantification	MMRF-COMMPASS	MMRF_1985	MMRF_1985_1_BM_CD138pos	Primary Blood Derived Cancer - Bone Marrow
c922e7c6-0895-431d-9320-7f2029ce01e9	ad37a28d-a8d5-433d-9496-d2a0bb98f781.htseq_counts.txt.gz	Transcriptome Profiling	Gene Expression Quantification	MMRF-COMMPASS	MMRF_2776	MMRF_2776_1_BM_CD138pos	Primary Blood Derived Cancer - Bone Marrow
8cf1b58c-7331-4853-99be-f49705aff44d	c5ec64ad-8533-4d17-a6e8-75375e1ac8c7.htseq_counts.txt.gz	Transcriptome Profiling	Gene Expression Quantification	MMRF-COMMPASS	MMRF_1597	MMRF_1597_1_BM_CD138pos	Primary Blood Derived Cancer - Bone Marrow
5ef6a7c4-4a39-4188-bcb5-4d213db0ac4e	221dc1e5-7e5a-4a84-96b6-0ce257646400.htseq_counts.txt.gz	Transcriptome Profiling	Gene Expression Quantification	MMRF-COMMPASS	MMRF_2831	MMRF_2831_1_BM_CD138pos	Primary Blood Derived Cancer - Bone Marrow
15f1a9ae-220a-43c3-8f59-83d0de8f7d3a	bb5cc432-02ff-484e-8330-968dd22020c4.htseq_counts.txt.gz	Transcriptome Profiling	Gene Expression Quantification	MMRF-COMMPASS	MMRF_1426	MMRF_1426_1_BM_CD138pos	Primary Blood Derived Cancer - Bone Marrow
0bfb764d-58c6-4166-8aa7-d294525d040e	beead5aa-7990-4de0-99dd-7704f17769eb.htseq_counts.txt.gz	Transcriptome Profiling	Gene Expression Quantification	MMRF-COMMPASS	MMRF_1640	MMRF_1640_1_BM_CD138pos	Primary Blood Derived Cancer - Bone Marrow
ee142992-d4ff-4cfe-a909-77f1050b557d	0fce7bae-9ea3-490b-8662-0423a21ce334.htseq_counts.txt.gz	Transcriptome Profiling	Gene Expression Quantification	MMRF-COMMPASS	MMRF_2573	MMRF_2573_1_BM_CD138pos	Primary Blood Derived Cancer - Bone Marrow
f448699b-bbad-42a0-a436-2a85e00e51e4	766d583e-9343-4c71-8dc9-9e3516193d6a.htseq_counts.txt.gz	Transcriptome Profiling	Gene Expression Quantification	MMRF-COMMPASS	MMRF_1393	MMRF_1393_1_BM_CD138pos	Primary Blood Derived Cancer - Bone Marrow
5de27ccc-1a64-4482-8c3a-1200b9af8ed2	3016efff-4130-4fa6-baf8-8b531f130913.htseq_counts.txt.gz	Transcriptome Profiling	Gene Expression Quantification	MMRF-COMMPASS	MMRF_1891	MMRF_1891_1_BM_CD138pos	Primary Blood Derived Cancer - Bone Marrow
78f0ee9d-52e2-486d-aec7-55ea4aaa1104	e6bcb4de-186b-4cf0-9c2c-fc3e85be9803.htseq_counts.txt.gz	Transcriptome Profiling	Gene Expression Quantification	MMRF-COMMPASS	MMRF_2516	MMRF_2516_1_BM_CD138pos	Primary Blood Derived Cancer - Bone Marrow
92f60955-c06d-4280-9807-f1d48bc6570b	59b1ddc0-a4a2-47f2-ad0d-ea6dd711e9fa.htseq_counts.txt.gz	Transcriptome Profiling	Gene Expression Quantification	MMRF-COMMPASS	MMRF_2471	MMRF_2471_1_BM_CD138pos	Primary Blood Derived Cancer - Bone Marrow
83f733b9-914b-4d10-aace-5ec39ec3018a	06f728b7-3401-45a9-be85-628adf51e84b.htseq_counts.txt.gz	Transcriptome Profiling	Gene Expression Quantification	MMRF-COMMPASS	MMRF_1671	MMRF_1671_1_BM_CD138pos	Primary Blood Derived Cancer - Bone Marrow
5b45c40a-6774-40b5-923e-e560a59ae180	f64467be-ed16-49a6-ae7f-e2481d762cf6.htseq_counts.txt.gz	Transcriptome Profiling	Gene Expression Quantification	MMRF-COMMPASS	MMRF_1682	MMRF_1682_1_BM_CD138pos	Primary Blood Derived Cancer - Bone Marrow
778b2fd9-3f1d-43d5-9520-8c924fd13dd7	9b3f6c72-f13f-4dd5-8ee3-c17ad49a5ba8.htseq_counts.txt.gz	Transcriptome Profiling	Gene Expression Quantification	MMRF-COMMPASS	MMRF_2083	MMRF_2083_1_BM_CD138pos	Primary Blood Derived Cancer - Bone Marrow
df31303d-e4d4-4e5c-89da-af0d12554bbd	6c2285f3-27a8-4e66-a406-117a6dedffed.htseq_counts.txt.gz	Transcriptome Profiling	Gene Expression Quantification	MMRF-COMMPASS	MMRF_2461	MMRF_2461_1_BM_CD138pos	Primary Blood Derived Cancer - Bone Marrow
360ed00f-3293-4ce2-8026-f56c045c7a9a	ac2ded5c-6b1e-435e-9589-491d2893f745.htseq_counts.txt.gz	Transcriptome Profiling	Gene Expression Quantification	MMRF-COMMPASS	MMRF_2107	MMRF_2107_1_BM_CD138pos	Primary Blood Derived Cancer - Bone Marrow
1116789a-1c03-49eb-b683-519ed60f7e2c	1b9105ef-c3aa-43ed-983d-357aacea078a.htseq_counts.txt.gz	Transcriptome Profiling	Gene Expression Quantification	MMRF-COMMPASS	MMRF_2522	MMRF_2522_1_BM_CD138pos	Primary Blood Derived Cancer - Bone Marrow
7f50fe43-93da-4017-a1d0-89fd2717749a	d60f2846-083c-40b9-acf5-4741e97bd038.htseq_counts.txt.gz	Transcriptome Profiling	Gene Expression Quantification	MMRF-COMMPASS	MMRF_1131	MMRF_1131_2_BM_CD138pos	Recurrent Blood Derived Cancer - Bone Marrow
7dc5e5ac-5cc6-4754-be08-0bbfbd7711d5	e26f30df-e9ca-4533-9cc8-4584f40d0042.htseq_counts.txt.gz	Transcriptome Profiling	Gene Expression Quantification	MMRF-COMMPASS	MMRF_2082	MMRF_2082_1_BM_CD138pos	Primary Blood Derived Cancer - Bone Marrow
c54f23b3-77be-4cb0-88a6-5dcdfbee1ec8	ce5a0eb8-1b74-4f82-ae0a-05f5f9cd1a07.htseq_counts.txt.gz	Transcriptome Profiling	Gene Expression Quantification	MMRF-COMMPASS	MMRF_2475	MMRF_2475_1_BM_CD138pos	Primary Blood Derived Cancer - Bone Marrow
b247db9d-7472-47f8-b3ba-435da036b1a3	4ade0a98-5d4b-4f67-b5f4-86621b19ec0f.htseq_counts.txt.gz	Transcriptome Profiling	Gene Expression Quantification	MMRF-COMMPASS	MMRF_2301	MMRF_2301_1_BM_CD138pos	Primary Blood Derived Cancer - Bone Marrow
22ddf709-8599-4909-be9b-9380a0806380	895c6474-089d-40d9-99a5-3f2fdc738497.htseq_counts.txt.gz	Transcriptome Profiling	Gene Expression Quantification	MMRF-COMMPASS	MMRF_1988	MMRF_1988_1_BM_CD138pos	Primary Blood Derived Cancer - Bone Marrow
c55641f3-2495-4c0e-be4f-2001d7ad0b05	1775e610-3d62-4e03-8bd8-14e368e71672.htseq_counts.txt.gz	Transcriptome Profiling	Gene Expression Quantification	MMRF-COMMPASS	MMRF_2352	MMRF_2352_1_BM_CD138pos	Primary Blood Derived Cancer - Bone Marrow
a1666e0a-6f4b-4f7c-8a27-e6598d86afb2	76c4ad3e-933e-49f2-8670-254a67162f47.htseq_counts.txt.gz	Transcriptome Profiling	Gene Expression Quantification	MMRF-COMMPASS	MMRF_1171	MMRF_1171_1_BM_CD138pos	Primary Blood Derived Cancer - Bone Marrow
bb57e814-d875-4005-a638-8215718b27c2	55621f34-170f-4ec2-8403-abe7eab1b642.htseq_counts.txt.gz	Transcriptome Profiling	Gene Expression Quantification	MMRF-COMMPASS	MMRF_1475	MMRF_1475_1_BM_CD138pos	Primary Blood Derived Cancer - Bone Marrow
dda28de6-251c-42a2-b13d-357112f70e98	3bac9723-8f91-4ab2-8c04-01ff2d5f4378.htseq_counts.txt.gz	Transcriptome Profiling	Gene Expression Quantification	MMRF-COMMPASS	MMRF_1167	MMRF_1167_1_BM_CD138pos	Primary Blood Derived Cancer - Bone Marrow
989444a5-750e-4057-ae0a-5b4747bae316	9b7daf3f-dd0d-42e7-b72f-2b99df7c56c5.htseq_counts.txt.gz	Transcriptome Profiling	Gene Expression Quantification	MMRF-COMMPASS	MMRF_1159	MMRF_1159_1_BM_CD138pos	Primary Blood Derived Cancer - Bone Marrow
0d8d12f3-96e9-4700-b3f6-26ca62c0c5a1	26203564-77bd-4dd4-b2a1-68b6f7197ca9.htseq_counts.txt.gz	Transcriptome Profiling	Gene Expression Quantification	MMRF-COMMPASS	MMRF_1613	MMRF_1613_1_BM_CD138pos	Primary Blood Derived Cancer - Bone Marrow
efd04f02-805c-4170-8ea9-b46c39b35923	7a73b428-3116-4508-826c-3aadfcb81600.htseq_counts.txt.gz	Transcriptome Profiling	Gene Expression Quantification	MMRF-COMMPASS	MMRF_2465	MMRF_2465_1_BM_CD138pos	Primary Blood Derived Cancer - Bone Marrow
73500933-d538-49dd-a830-1517611c0b1e	c4ffd0c6-a190-4d3d-920c-b9c505213d05.htseq_counts.txt.gz	Transcriptome Profiling	Gene Expression Quantification	MMRF-COMMPASS	MMRF_2670	MMRF_2670_1_BM_CD138pos	Primary Blood Derived Cancer - Bone Marrow
d566d655-1309-44f2-abb5-92b30dfda6aa	63327894-cce2-4e45-b7b1-6ba84916416e.htseq_counts.txt.gz	Transcriptome Profiling	Gene Expression Quantification	MMRF-COMMPASS	MMRF_1455	MMRF_1455_1_BM_CD138pos	Primary Blood Derived Cancer - Bone Marrow
2ff14e50-a5b1-49fa-a4eb-70389c2335f9	b8efb228-ec45-4b12-828b-c525809d299c.htseq_counts.txt.gz	Transcriptome Profiling	Gene Expression Quantification	MMRF-COMMPASS	MMRF_2017	MMRF_2017_2_BM_CD138pos	Recurrent Blood Derived Cancer - Bone Marrow
6e80732b-7740-4623-a526-b3708428e6a4	1e6146bf-0098-4bf4-b04b-c0b18a065866.htseq_counts.txt.gz	Transcriptome Profiling	Gene Expression Quantification	MMRF-COMMPASS	MMRF_2848	MMRF_2848_1_BM_CD138pos	Primary Blood Derived Cancer - Bone Marrow
28ac58de-6407-4dd3-95b2-69b657a76ea5	30906006-eb7b-4435-bf66-9e3c0dd85a83.htseq_counts.txt.gz	Transcriptome Profiling	Gene Expression Quantification	MMRF-COMMPASS	MMRF_2764	MMRF_2764_1_BM_CD138pos	Primary Blood Derived Cancer - Bone Marrow
adc9d445-03e1-4b7d-8bc4-aec6dbefa8fe	660e8c34-58a4-4a3a-889c-1c1558015d67.htseq_counts.txt.gz	Transcriptome Profiling	Gene Expression Quantification	MMRF-COMMPASS	MMRF_1021	MMRF_1021_1_BM_CD138pos	Primary Blood Derived Cancer - Bone Marrow
bf3eab2e-418a-494a-abe5-4e00dd175673	19132b52-43e6-418f-88c9-3a661de090ec.htseq_counts.txt.gz	Transcriptome Profiling	Gene Expression Quantification	MMRF-COMMPASS	MMRF_2452	MMRF_2452_1_BM_CD138pos	Primary Blood Derived Cancer - Bone Marrow
ee49d978-c4ca-4ace-bb6c-b47bb50ebc5f	f070ef0b-d42d-4bdd-9a0f-44c65cb5eab4.htseq_counts.txt.gz	Transcriptome Profiling	Gene Expression Quantification	MMRF-COMMPASS	MMRF_2531	MMRF_2531_1_PB_CD138pos	Primary Blood Derived Cancer - Peripheral Blood
42c3f5c0-e43a-4449-85b2-a992a3c516fc	0f27d257-187c-43fa-ba65-d61c41b58c2a.htseq_counts.txt.gz	Transcriptome Profiling	Gene Expression Quantification	MMRF-COMMPASS	MMRF_1485	MMRF_1485_1_BM_CD138pos	Primary Blood Derived Cancer - Bone Marrow
529ef734-0549-464c-95fa-8254c68a1ebd	091be00b-320f-476a-96ff-656396c6d93f.htseq_counts.txt.gz	Transcriptome Profiling	Gene Expression Quantification	MMRF-COMMPASS	MMRF_2000	MMRF_2000_1_BM_CD138pos	Primary Blood Derived Cancer - Bone Marrow
14ff0ad9-467b-4950-b063-c78e2a5d12e3	b335d5a3-dfad-48a5-b054-e00ac4202f5c.htseq_counts.txt.gz	Transcriptome Profiling	Gene Expression Quantification	MMRF-COMMPASS	MMRF_1935	MMRF_1935_1_BM_CD138pos	Primary Blood Derived Cancer - Bone Marrow
d81d8814-1aee-4339-97af-8e9ed9668848	c5b8e6cf-4c78-4491-b687-b766d41a6d65.htseq_counts.txt.gz	Transcriptome Profiling	Gene Expression Quantification	MMRF-COMMPASS	MMRF_1695	MMRF_1695_1_BM_CD138pos	Primary Blood Derived Cancer - Bone Marrow
537f7c4b-44e0-4d90-a0dd-1bc329ec05f7	ead12d87-004e-45df-a78d-da138f649437.htseq_counts.txt.gz	Transcriptome Profiling	Gene Expression Quantification	MMRF-COMMPASS	MMRF_1683	MMRF_1683_1_BM_CD138pos	Primary Blood Derived Cancer - Bone Marrow
ab8dfada-b0ca-46f9-8d78-7dfc5724ee5d	3276686a-203a-4968-b30c-a8f1e3056f96.htseq_counts.txt.gz	Transcriptome Profiling	Gene Expression Quantification	MMRF-COMMPASS	MMRF_1825	MMRF_1825_1_BM_CD138pos	Primary Blood Derived Cancer - Bone Marrow
61b5e7d1-5d05-437c-af96-5fcc07283418	0151099e-a3b1-4866-9c97-52b80efddb16.htseq_counts.txt.gz	Transcriptome Profiling	Gene Expression Quantification	MMRF-COMMPASS	MMRF_1634	MMRF_1634_1_BM_CD138pos	Primary Blood Derived Cancer - Bone Marrow
80da5fd0-80ef-4eac-bd8b-cce58b763c7b	ef3c18a6-f700-4b84-bdf2-b2d8e41abd84.htseq_counts.txt.gz	Transcriptome Profiling	Gene Expression Quantification	MMRF-COMMPASS	MMRF_1668	MMRF_1668_1_BM_CD138pos	Primary Blood Derived Cancer - Bone Marrow
3e23bf59-5dbb-4465-a813-9c99744419f9	a41516b4-6621-44b0-b738-e3eb4b57faaf.htseq_counts.txt.gz	Transcriptome Profiling	Gene Expression Quantification	MMRF-COMMPASS	MMRF_2232	MMRF_2232_1_BM_CD138pos	Primary Blood Derived Cancer - Bone Marrow
773716bc-ca54-47f5-a4e1-f2773826d9e4	7b6d32bf-0bfd-4352-9452-533f95eae7ca.htseq_counts.txt.gz	Transcriptome Profiling	Gene Expression Quantification	MMRF-COMMPASS	MMRF_2541	MMRF_2541_1_BM_CD138pos	Primary Blood Derived Cancer - Bone Marrow
f0766249-a1c6-493d-a6dd-73ccbc8ce64c	c415436b-a832-4fe0-80e1-8e43e3ee5590.htseq_counts.txt.gz	Transcriptome Profiling	Gene Expression Quantification	MMRF-COMMPASS	MMRF_1550	MMRF_1550_1_BM_CD138pos	Primary Blood Derived Cancer - Bone Marrow
635cd0a9-565a-4dc7-bfd4-5739d5c82db8	c736df04-2b83-4dca-822d-9e13f9100194.htseq_counts.txt.gz	Transcriptome Profiling	Gene Expression Quantification	MMRF-COMMPASS	MMRF_2231	MMRF_2231_1_BM_CD138pos	Primary Blood Derived Cancer - Bone Marrow
f953eeb6-394d-4d38-b434-e8933a7f5f4c	13db883c-e85d-405b-9f73-5a4da081cea7.htseq_counts.txt.gz	Transcriptome Profiling	Gene Expression Quantification	MMRF-COMMPASS	MMRF_2228	MMRF_2228_1_BM_CD138pos	Primary Blood Derived Cancer - Bone Marrow
81fa78cf-545d-46c7-b6fc-e5dcb09a38ba	28ae7acb-cee5-43f5-a664-4aee4dd31e5e.htseq_counts.txt.gz	Transcriptome Profiling	Gene Expression Quantification	MMRF-COMMPASS	MMRF_2373	MMRF_2373_2_BM_CD138pos	Recurrent Blood Derived Cancer - Bone Marrow
ef90c62b-4d58-4e3f-aeec-f339bc60dab2	ce006c07-337d-49e2-9f15-a5de1d2e69ab.htseq_counts.txt.gz	Transcriptome Profiling	Gene Expression Quantification	MMRF-COMMPASS	MMRF_1710	MMRF_1710_1_BM_CD138pos	Primary Blood Derived Cancer - Bone Marrow
9b42c7cb-08ad-49db-a8e0-12db63cb26e6	dc650864-2b70-4d92-b907-21dac345d7dc.htseq_counts.txt.gz	Transcriptome Profiling	Gene Expression Quantification	MMRF-COMMPASS	MMRF_2102	MMRF_2102_1_BM_CD138pos	Primary Blood Derived Cancer - Bone Marrow
a0f05b30-1344-4b88-a8a3-981037199dda	e369f7df-f19e-4c1f-86bf-957eabf86e5e.htseq_counts.txt.gz	Transcriptome Profiling	Gene Expression Quantification	MMRF-COMMPASS	MMRF_1304	MMRF_1304_1_BM_CD138pos	Primary Blood Derived Cancer - Bone Marrow
7bb4da59-9bf7-4029-97d9-6c49e8950aeb	cbb8bef4-f770-4f0e-863d-b97b15c1f872.htseq_counts.txt.gz	Transcriptome Profiling	Gene Expression Quantification	MMRF-COMMPASS	MMRF_2700	MMRF_2700_1_BM_CD138pos	Primary Blood Derived Cancer - Bone Marrow
197f93b5-fed0-43ca-ab4e-171357b4ca2b	bdce807a-7ef6-42ad-ab3a-ebcaa61ef05b.htseq_counts.txt.gz	Transcriptome Profiling	Gene Expression Quantification	MMRF-COMMPASS	MMRF_1223	MMRF_1223_2_BM_CD138pos	Recurrent Blood Derived Cancer - Bone Marrow
cc327e18-8c80-4874-803e-1c051bd0d274	aafc7c1d-9cf8-4d0b-85af-c1b181d8a21b.htseq_counts.txt.gz	Transcriptome Profiling	Gene Expression Quantification	MMRF-COMMPASS	MMRF_2781	MMRF_2781_1_BM_CD138pos	Primary Blood Derived Cancer - Bone Marrow
a243db09-758e-40a6-9888-8fa1aeec3339	a02475f0-fc64-417e-a156-99dab0371232.htseq_counts.txt.gz	Transcriptome Profiling	Gene Expression Quantification	MMRF-COMMPASS	MMRF_2087	MMRF_2087_1_BM_CD138pos	Primary Blood Derived Cancer - Bone Marrow
8d894f42-9ba9-491d-9d26-73d5be29a227	b2b56670-7e20-426c-b006-22491f3392ec.htseq_counts.txt.gz	Transcriptome Profiling	Gene Expression Quantification	MMRF-COMMPASS	MMRF_1391	MMRF_1391_1_BM_CD138pos	Primary Blood Derived Cancer - Bone Marrow
9f4d1199-7b01-4302-9daa-d191b5a572eb	5696084d-d6c0-4249-a151-35b6cd52cdc3.htseq_counts.txt.gz	Transcriptome Profiling	Gene Expression Quantification	MMRF-COMMPASS	MMRF_2611	MMRF_2611_1_BM_CD138pos	Primary Blood Derived Cancer - Bone Marrow
ba9a2bf6-3e69-4c67-b2fa-bd96018822f3	2a0d48e6-d304-4ed8-9ebc-740db6a8c24b.htseq_counts.txt.gz	Transcriptome Profiling	Gene Expression Quantification	MMRF-COMMPASS	MMRF_1252	MMRF_1252_1_BM_CD138pos	Primary Blood Derived Cancer - Bone Marrow
b3019e6f-8d63-4527-b632-00e610983536	7328aad8-8f63-447c-8fe3-9dc6c5e26863.htseq_counts.txt.gz	Transcriptome Profiling	Gene Expression Quantification	MMRF-COMMPASS	MMRF_1383	MMRF_1383_1_BM_CD138pos	Primary Blood Derived Cancer - Bone Marrow
1f67204b-6e7f-4019-8eb6-13ad85f28f0e	b24c6f7c-7bf2-42d5-b725-02172f858fe2.htseq_counts.txt.gz	Transcriptome Profiling	Gene Expression Quantification	MMRF-COMMPASS	MMRF_2056	MMRF_2056_1_BM_CD138pos	Primary Blood Derived Cancer - Bone Marrow
b4aa1a14-6b32-419d-aaec-a7c199893572	a217d240-edac-41a5-bb45-cc45fe62d1bc.htseq_counts.txt.gz	Transcriptome Profiling	Gene Expression Quantification	MMRF-COMMPASS	MMRF_2608	MMRF_2608_1_BM_CD138pos	Primary Blood Derived Cancer - Bone Marrow
bce25661-b9f4-4c10-b5bf-9f0ca7c6288e	01ae6d7c-ef6e-4df6-80d3-bc36bff9d3e0.htseq_counts.txt.gz	Transcriptome Profiling	Gene Expression Quantification	MMRF-COMMPASS	MMRF_2035	MMRF_2035_1_BM_CD138pos	Primary Blood Derived Cancer - Bone Marrow
1d20855d-6f12-45d5-8923-7709e99bea67	436edf17-c07a-4e3c-95bd-a92ac58aa010.htseq_counts.txt.gz	Transcriptome Profiling	Gene Expression Quantification	MMRF-COMMPASS	MMRF_2506	MMRF_2506_1_BM_CD138pos	Primary Blood Derived Cancer - Bone Marrow
baea3acf-ead8-4f63-b0dd-4936af60eee1	5cd4cd75-6555-45cc-9273-615b319575ff.htseq_counts.txt.gz	Transcriptome Profiling	Gene Expression Quantification	MMRF-COMMPASS	MMRF_1992	MMRF_1992_2_BM_CD138pos	Recurrent Blood Derived Cancer - Bone Marrow
50a6d36c-97e5-4d2d-8ba6-899f400c5e04	f0a6e856-3ba3-4dcf-aad0-533c16209b7a.htseq_counts.txt.gz	Transcriptome Profiling	Gene Expression Quantification	MMRF-COMMPASS	MMRF_1193	MMRF_1193_3_BM_CD138pos	Recurrent Blood Derived Cancer - Bone Marrow
a958f8bd-b0b8-4fa5-8540-de4e736be739	809215a4-07b9-4109-b500-789b3996551e.htseq_counts.txt.gz	Transcriptome Profiling	Gene Expression Quantification	MMRF-COMMPASS	MMRF_1912	MMRF_1912_1_PB_CD138pos	Primary Blood Derived Cancer - Peripheral Blood
6ee6c601-8964-4f70-82c1-d6c769992ad7	7c16d421-796c-4ce0-8b5c-d639fc0529a0.htseq_counts.txt.gz	Transcriptome Profiling	Gene Expression Quantification	MMRF-COMMPASS	MMRF_1359	MMRF_1359_1_BM_CD138pos	Primary Blood Derived Cancer - Bone Marrow
f2d51054-8d42-47c5-b773-c271b0a2e302	ea5d267e-f08c-4488-869f-96ab3eb682b5.htseq_counts.txt.gz	Transcriptome Profiling	Gene Expression Quantification	MMRF-COMMPASS	MMRF_2141	MMRF_2141_1_BM_CD138pos	Primary Blood Derived Cancer - Bone Marrow
274a2198-9433-4a88-b943-1206086d577e	3401fc1e-07d4-40ec-a89f-1628cf95dcd8.htseq_counts.txt.gz	Transcriptome Profiling	Gene Expression Quantification	MMRF-COMMPASS	MMRF_1974	MMRF_1974_1_BM_CD138pos	Primary Blood Derived Cancer - Bone Marrow
e668a47c-2cf8-4275-b7d1-fb54c8454f1c	7d93daaa-9fec-4b8c-8b61-6fde0c4bab33.htseq_counts.txt.gz	Transcriptome Profiling	Gene Expression Quantification	MMRF-COMMPASS	MMRF_1855	MMRF_1855_1_BM_CD138pos	Primary Blood Derived Cancer - Bone Marrow
56117d74-c73a-4349-b411-168404e3d4f5	adf77c8a-3178-4f65-9f07-5e563be384b1.htseq_counts.txt.gz	Transcriptome Profiling	Gene Expression Quantification	MMRF-COMMPASS	MMRF_2621	MMRF_2621_1_PB_CD138pos	Primary Blood Derived Cancer - Peripheral Blood
555e6463-2000-4c9b-b2e2-ebcfc8ef38f0	0c6efa26-59e9-4701-9e50-f85b27464d73.htseq_counts.txt.gz	Transcriptome Profiling	Gene Expression Quantification	MMRF-COMMPASS	MMRF_1797	MMRF_1797_1_BM_CD138pos	Primary Blood Derived Cancer - Bone Marrow
2fcf17a8-eaaf-4bcf-bc28-f2d16eef624a	bb1dc6f3-0efe-4c24-b2cd-7857b30eb3fe.htseq_counts.txt.gz	Transcriptome Profiling	Gene Expression Quantification	MMRF-COMMPASS	MMRF_2795	MMRF_2795_1_BM_CD138pos	Primary Blood Derived Cancer - Bone Marrow
5696bc8d-c2e6-4441-a7fa-3f8883a01337	2845dd82-e630-491f-b1da-76d152f01c28.htseq_counts.txt.gz	Transcriptome Profiling	Gene Expression Quantification	MMRF-COMMPASS	MMRF_1572	MMRF_1572_1_BM_CD138pos	Primary Blood Derived Cancer - Bone Marrow
050ab4c1-c70f-4235-affe-77255f93b6f1	ab5012c1-9864-4128-82e7-fdd83c115abd.htseq_counts.txt.gz	Transcriptome Profiling	Gene Expression Quantification	MMRF-COMMPASS	MMRF_1436	MMRF_1436_1_BM_CD138pos	Primary Blood Derived Cancer - Bone Marrow
dc128515-7de2-49fe-965d-30cd2316414d	3dcda81f-87c6-416d-a4ce-f2404f36c048.htseq_counts.txt.gz	Transcriptome Profiling	Gene Expression Quantification	MMRF-COMMPASS	MMRF_1531	MMRF_1531_1_BM_CD138pos	Primary Blood Derived Cancer - Bone Marrow
05665aed-b4ad-4646-a02a-a9baef06c09b	0ed880db-dab0-4d61-9528-7747f893907b.htseq_counts.txt.gz	Transcriptome Profiling	Gene Expression Quantification	MMRF-COMMPASS	MMRF_1921	MMRF_1921_1_BM_CD138pos	Primary Blood Derived Cancer - Bone Marrow
5ec8d12b-6c81-4781-b4d7-4a3429c449b4	3b6d8eda-8ab6-4829-91a6-6b3bf516772b.htseq_counts.txt.gz	Transcriptome Profiling	Gene Expression Quantification	MMRF-COMMPASS	MMRF_1627	MMRF_1627_3_BM_CD138pos	Recurrent Blood Derived Cancer - Bone Marrow
723bba0c-e079-47c8-9f19-2ca9a2ea4a10	6e3c2421-0344-4993-8f75-db53d62d917b.htseq_counts.txt.gz	Transcriptome Profiling	Gene Expression Quantification	MMRF-COMMPASS	MMRF_2187	MMRF_2187_1_BM_CD138pos	Primary Blood Derived Cancer - Bone Marrow
788a4330-1c5b-401c-95da-b12ae89684dd	413284a6-1a83-4db1-862a-2ff2147a4189.htseq_counts.txt.gz	Transcriptome Profiling	Gene Expression Quantification	MMRF-COMMPASS	MMRF_1686	MMRF_1686_1_BM_CD138pos	Primary Blood Derived Cancer - Bone Marrow
837a40d1-d61b-44b4-a94c-bb67e24c25d0	03d684b3-bf71-49f1-af3c-6a6c6e534cf8.htseq_counts.txt.gz	Transcriptome Profiling	Gene Expression Quantification	MMRF-COMMPASS	MMRF_2197	MMRF_2197_1_BM_CD138pos	Primary Blood Derived Cancer - Bone Marrow
7bae7006-8a4a-4234-9178-c435439b3c6b	b07e4093-5b08-4661-b5b7-3335a58732c6.htseq_counts.txt.gz	Transcriptome Profiling	Gene Expression Quantification	MMRF-COMMPASS	MMRF_1952	MMRF_1952_1_BM_CD138pos	Primary Blood Derived Cancer - Bone Marrow
190e8562-9e4e-4b73-b58e-d96af12a1d14	e6fb93c5-93db-44a2-abef-45628623e631.htseq_counts.txt.gz	Transcriptome Profiling	Gene Expression Quantification	MMRF-COMMPASS	MMRF_2176	MMRF_2176_1_BM_CD138pos	Primary Blood Derived Cancer - Bone Marrow
69968d59-150d-4c26-9235-819fb6b0d11d	d61c7bec-65c4-47a7-8f4b-9e65b2fcceb4.htseq_counts.txt.gz	Transcriptome Profiling	Gene Expression Quantification	MMRF-COMMPASS	MMRF_2310	MMRF_2310_1_BM_CD138pos	Primary Blood Derived Cancer - Bone Marrow
8defc5e4-0b6d-44fd-8207-765c21cef69d	29bcfdaa-104a-4e10-ab3c-62676ce422cd.htseq_counts.txt.gz	Transcriptome Profiling	Gene Expression Quantification	MMRF-COMMPASS	MMRF_2341	MMRF_2341_1_BM_CD138pos	Primary Blood Derived Cancer - Bone Marrow
582da4de-b23f-402a-b5c8-e98948e3a59e	c3f4511d-b813-4b01-94d1-07f11086e8ae.htseq_counts.txt.gz	Transcriptome Profiling	Gene Expression Quantification	MMRF-COMMPASS	MMRF_2743	MMRF_2743_1_BM_CD138pos	Primary Blood Derived Cancer - Bone Marrow
4c2bd85a-7586-40d4-a88b-fbde41b47ec4	c318ec71-ac9b-4228-b5b3-20d80f6e0da2.htseq_counts.txt.gz	Transcriptome Profiling	Gene Expression Quantification	MMRF-COMMPASS	MMRF_1078	MMRF_1078_1_BM_CD138pos	Primary Blood Derived Cancer - Bone Marrow
5ec4fd35-7b3d-4961-b08d-2fca7204f481	0c8ad365-a181-465f-ae00-d0132c975539.htseq_counts.txt.gz	Transcriptome Profiling	Gene Expression Quantification	MMRF-COMMPASS	MMRF_2723	MMRF_2723_1_BM_CD138pos	Primary Blood Derived Cancer - Bone Marrow
8635912a-c7b0-43ca-97c8-c960b747adc7	b00093d7-495b-4e8a-a38b-842e2b8c0dca.htseq_counts.txt.gz	Transcriptome Profiling	Gene Expression Quantification	MMRF-COMMPASS	MMRF_2570	MMRF_2570_1_BM_CD138pos	Primary Blood Derived Cancer - Bone Marrow
bab6e22e-795d-46ad-be76-2d4439162486	f59a7f03-78ba-4e39-aa77-974d45d5808a.htseq_counts.txt.gz	Transcriptome Profiling	Gene Expression Quantification	MMRF-COMMPASS	MMRF_2538	MMRF_2538_1_BM_CD138pos	Primary Blood Derived Cancer - Bone Marrow
496fe2ab-6b02-4f4b-b92a-54c9952f5ab1	b5387bf1-045c-4cc7-b8e0-7ed7cd9eafc3.htseq_counts.txt.gz	Transcriptome Profiling	Gene Expression Quantification	MMRF-COMMPASS	MMRF_1656	MMRF_1656_1_BM_CD138pos	Primary Blood Derived Cancer - Bone Marrow
6cd5fd90-944b-4357-877b-eb80a5a0d7d3	1e6436a2-cf66-45e4-b3c7-afc47296f411.htseq_counts.txt.gz	Transcriptome Profiling	Gene Expression Quantification	MMRF-COMMPASS	MMRF_1951	MMRF_1951_1_BM_CD138pos	Primary Blood Derived Cancer - Bone Marrow
757dbd00-c4b9-4511-8ca7-06ae1d623303	13ca21a2-ea85-4c41-834e-86d76fd94857.htseq_counts.txt.gz	Transcriptome Profiling	Gene Expression Quantification	MMRF-COMMPASS	MMRF_2613	MMRF_2613_1_BM_CD138pos	Primary Blood Derived Cancer - Bone Marrow
937fdd29-1d21-4a9e-86dd-a2c7663fef09	afe1bf94-861a-471e-a4e6-64c66a113ee1.htseq_counts.txt.gz	Transcriptome Profiling	Gene Expression Quantification	MMRF-COMMPASS	MMRF_1880	MMRF_1880_1_BM_CD138pos	Primary Blood Derived Cancer - Bone Marrow
fcc06394-4259-4529-accf-c1a8b39a8646	02c563a9-5298-4543-86c1-c4db11d57dff.htseq_counts.txt.gz	Transcriptome Profiling	Gene Expression Quantification	MMRF-COMMPASS	MMRF_2689	MMRF_2689_1_BM_CD138pos	Primary Blood Derived Cancer - Bone Marrow
c45fc41f-8241-4edf-b8df-f79c43827593	ca0b4034-d795-4904-8136-255fc19ed9d7.htseq_counts.txt.gz	Transcriptome Profiling	Gene Expression Quantification	MMRF-COMMPASS	MMRF_2353	MMRF_2353_1_BM_CD138pos	Primary Blood Derived Cancer - Bone Marrow
43b116bf-637c-4c22-b0d9-ed0eec49dde1	93b4930b-22f3-456c-a4db-c992a8033d1c.htseq_counts.txt.gz	Transcriptome Profiling	Gene Expression Quantification	MMRF-COMMPASS	MMRF_2560	MMRF_2560_1_BM_CD138pos	Primary Blood Derived Cancer - Bone Marrow
9c3cce51-7dc6-4b6b-89c0-2f57d89474ac	c53506b6-ecfb-4610-b115-7348b911438b.htseq_counts.txt.gz	Transcriptome Profiling	Gene Expression Quantification	MMRF-COMMPASS	MMRF_2215	MMRF_2215_1_BM_CD138pos	Primary Blood Derived Cancer - Bone Marrow
78b31492-6b5a-4888-81c2-e092b222bb93	b706ad6e-af51-45cb-83f7-93924e7ab050.htseq_counts.txt.gz	Transcriptome Profiling	Gene Expression Quantification	MMRF-COMMPASS	MMRF_1355	MMRF_1355_1_BM_CD138pos	Primary Blood Derived Cancer - Bone Marrow
116b404c-54dc-4c9a-b01a-d0036e0db461	7847c5e6-56d4-4b2a-b4fc-1a85e222f354.htseq_counts.txt.gz	Transcriptome Profiling	Gene Expression Quantification	MMRF-COMMPASS	MMRF_1293	MMRF_1293_4_BM_CD138pos	Recurrent Blood Derived Cancer - Bone Marrow
d678213c-2971-4990-8297-f63f3ac5538d	7ebbe5db-60ec-4f58-a8ce-39b46e553266.htseq_counts.txt.gz	Transcriptome Profiling	Gene Expression Quantification	MMRF-COMMPASS	MMRF_1830	MMRF_1830_1_BM_CD138pos	Primary Blood Derived Cancer - Bone Marrow
139903d1-0067-4ad1-beae-49bb15ba4dc3	de135ca0-8d72-42d0-9b7b-ac55977c808d.htseq_counts.txt.gz	Transcriptome Profiling	Gene Expression Quantification	MMRF-COMMPASS	MMRF_1755	MMRF_1755_1_BM_CD138pos	Primary Blood Derived Cancer - Bone Marrow
ec2ccc1a-020c-4161-9375-305d8098a12a	a10e5296-2b36-4e91-8441-3b181667c1dd.htseq_counts.txt.gz	Transcriptome Profiling	Gene Expression Quantification	MMRF-COMMPASS	MMRF_1577	MMRF_1577_1_BM_CD138pos	Primary Blood Derived Cancer - Bone Marrow
ae14e707-33c4-4db1-b30d-22b31dde7632	c3e81261-ab08-441d-8b94-bb52c101c156.htseq_counts.txt.gz	Transcriptome Profiling	Gene Expression Quantification	MMRF-COMMPASS	MMRF_1886	MMRF_1886_1_BM_CD138pos	Primary Blood Derived Cancer - Bone Marrow
9a72a0d5-bc90-4502-a692-2debcdce6498	7174cd1f-05f5-4589-90ad-158818130cbc.htseq_counts.txt.gz	Transcriptome Profiling	Gene Expression Quantification	MMRF-COMMPASS	MMRF_2532	MMRF_2532_1_BM_CD138pos	Primary Blood Derived Cancer - Bone Marrow
cd051f56-67a0-4fbc-b6e4-af69199fef30	05d9932a-6fcd-4a26-86fd-52dd68170e02.htseq_counts.txt.gz	Transcriptome Profiling	Gene Expression Quantification	MMRF-COMMPASS	MMRF_1686	MMRF_1686_2_BM_CD138pos	Recurrent Blood Derived Cancer - Bone Marrow
5e44025b-e534-4197-98bd-865998ac0c30	110789bc-258e-4fb6-bd0a-0f846a049a4d.htseq_counts.txt.gz	Transcriptome Profiling	Gene Expression Quantification	MMRF-COMMPASS	MMRF_1931	MMRF_1931_2_BM_CD138pos	Recurrent Blood Derived Cancer - Bone Marrow
2db7b345-d5ea-444b-b56f-57e82f2489c4	fa142c7d-891f-431f-8178-7e9493d29bb8.htseq_counts.txt.gz	Transcriptome Profiling	Gene Expression Quantification	MMRF-COMMPASS	MMRF_1201	MMRF_1201_4_BM_CD138pos	Recurrent Blood Derived Cancer - Bone Marrow
20660473-b2a4-4e2c-87e1-bcd92e1997b3	f6c02391-5d9a-435c-a617-cd16eb821697.htseq_counts.txt.gz	Transcriptome Profiling	Gene Expression Quantification	MMRF-COMMPASS	MMRF_1573	MMRF_1573_1_BM_CD138pos	Primary Blood Derived Cancer - Bone Marrow
e5469a76-e074-4a92-bf33-e28afeb5be1d	ca43b535-7e30-43dc-8125-8f5c00376dbe.htseq_counts.txt.gz	Transcriptome Profiling	Gene Expression Quantification	MMRF-COMMPASS	MMRF_1085	MMRF_1085_3_BM_CD138pos	Recurrent Blood Derived Cancer - Bone Marrow
fab7daf8-eb61-4dc4-af7d-27df4df445ee	407938f8-0eca-4c07-8e23-83c0dacb26ea.htseq_counts.txt.gz	Transcriptome Profiling	Gene Expression Quantification	MMRF-COMMPASS	MMRF_1349	MMRF_1349_1_BM_CD138pos	Primary Blood Derived Cancer - Bone Marrow
f5f5a99d-7a2e-4f47-9c26-a3b9c8c3223d	a24aa41b-68f6-4b02-9cb2-3380fcfc5ed1.htseq_counts.txt.gz	Transcriptome Profiling	Gene Expression Quantification	MMRF-COMMPASS	MMRF_1906	MMRF_1906_1_BM_CD138pos	Primary Blood Derived Cancer - Bone Marrow
e15088f2-7a79-4463-9065-1f3e5a3f7148	94d148a6-482e-4d25-8fd3-a785385a5bd4.htseq_counts.txt.gz	Transcriptome Profiling	Gene Expression Quantification	MMRF-COMMPASS	MMRF_2378	MMRF_2378_1_BM_CD138pos	Primary Blood Derived Cancer - Bone Marrow
4d1f51a3-407b-47d4-b1fa-85c9fcaa4701	1f0de34b-1c89-48e0-b440-693d420bebc4.htseq_counts.txt.gz	Transcriptome Profiling	Gene Expression Quantification	MMRF-COMMPASS	MMRF_2404	MMRF_2404_1_BM_CD138pos	Primary Blood Derived Cancer - Bone Marrow
d0369ef3-b670-4804-a563-4d6aed7b7711	a3756ee8-ba9c-407f-bae7-691759bff240.htseq_counts.txt.gz	Transcriptome Profiling	Gene Expression Quantification	MMRF-COMMPASS	MMRF_2720	MMRF_2720_1_BM_CD138pos	Primary Blood Derived Cancer - Bone Marrow
7a243183-bbee-4d40-a204-b41fb39d5b37	691f18f4-1f48-4b35-abf3-93f16b58bfcf.htseq_counts.txt.gz	Transcriptome Profiling	Gene Expression Quantification	MMRF-COMMPASS	MMRF_1029	MMRF_1029_1_BM_CD138pos	Primary Blood Derived Cancer - Bone Marrow
e58c0322-b92f-4bb1-930a-d670aee771df	188e7cdf-35bd-4788-ae8c-3bd99969364e.htseq_counts.txt.gz	Transcriptome Profiling	Gene Expression Quantification	MMRF-COMMPASS	MMRF_1850	MMRF_1850_1_BM_CD138pos	Primary Blood Derived Cancer - Bone Marrow
b8b6a63c-ddba-4fe5-951b-d473f9dadd9b	fb6a78d7-1eee-4a69-b6db-3de0af6c2a70.htseq_counts.txt.gz	Transcriptome Profiling	Gene Expression Quantification	MMRF-COMMPASS	MMRF_2116	MMRF_2116_1_BM_CD138pos	Primary Blood Derived Cancer - Bone Marrow
8c6f8093-a5c3-4ae0-b8cb-041c26ae7856	44ed751c-4a69-4c96-a3af-98d1713c8789.htseq_counts.txt.gz	Transcriptome Profiling	Gene Expression Quantification	MMRF-COMMPASS	MMRF_2140	MMRF_2140_1_BM_CD138pos	Primary Blood Derived Cancer - Bone Marrow
a37cc582-dde9-402b-9eda-cc94d110b290	b6b172ab-e250-404f-8b61-cb25b5223900.htseq_counts.txt.gz	Transcriptome Profiling	Gene Expression Quantification	MMRF-COMMPASS	MMRF_1157	MMRF_1157_3_BM_CD138pos	Recurrent Blood Derived Cancer - Bone Marrow
d8d5fe4d-f284-4d38-ab24-806f55953323	73bb6cd1-6cd8-4d32-9329-a3a7c307f9f0.htseq_counts.txt.gz	Transcriptome Profiling	Gene Expression Quantification	MMRF-COMMPASS	MMRF_1048	MMRF_1048_1_BM_CD138pos	Primary Blood Derived Cancer - Bone Marrow
dca62ce4-a8eb-44a5-b231-626c31607c55	f810d5d1-fdaf-4e35-9f41-84a56809d29d.htseq_counts.txt.gz	Transcriptome Profiling	Gene Expression Quantification	MMRF-COMMPASS	MMRF_2453	MMRF_2453_1_BM_CD138pos	Primary Blood Derived Cancer - Bone Marrow
becbdece-8ab6-4d3d-9db4-01c4c7f8f9da	7ebc500a-a0f4-4527-9c54-a591d5db5dc3.htseq_counts.txt.gz	Transcriptome Profiling	Gene Expression Quantification	MMRF-COMMPASS	MMRF_2602	MMRF_2602_1_BM_CD138pos	Primary Blood Derived Cancer - Bone Marrow
c6c07ce5-e643-4bf9-9e67-9acfa5c2c0cb	92540737-6b19-4813-80ac-21a32921b1ba.htseq_counts.txt.gz	Transcriptome Profiling	Gene Expression Quantification	MMRF-COMMPASS	MMRF_1251	MMRF_1251_1_BM_CD138pos	Primary Blood Derived Cancer - Bone Marrow
aeb180ca-16cb-426b-acc8-5bf673bc3a89	fcddbe56-0840-424d-8a93-f28bd1de335a.htseq_counts.txt.gz	Transcriptome Profiling	Gene Expression Quantification	MMRF-COMMPASS	MMRF_1309	MMRF_1309_1_BM_CD138pos	Primary Blood Derived Cancer - Bone Marrow
a6d6ef2f-01d5-4e29-9b2c-66f36989b356	e6385b0d-f394-495d-b69e-2a78a530baf7.htseq_counts.txt.gz	Transcriptome Profiling	Gene Expression Quantification	MMRF-COMMPASS	MMRF_2336	MMRF_2336_1_BM_CD138pos	Primary Blood Derived Cancer - Bone Marrow
24da2b75-94b1-4e71-a90a-5408afb35ab7	04cf69ae-f944-4287-b1da-80fb5524955f.htseq_counts.txt.gz	Transcriptome Profiling	Gene Expression Quantification	MMRF-COMMPASS	MMRF_2253	MMRF_2253_1_BM_CD138pos	Primary Blood Derived Cancer - Bone Marrow
bb12f39b-6b25-4faa-b37e-878d0fe19f87	69d94fae-eae6-4ca8-8fbf-af32ceceab48.htseq_counts.txt.gz	Transcriptome Profiling	Gene Expression Quantification	MMRF-COMMPASS	MMRF_2217	MMRF_2217_1_BM_CD138pos	Primary Blood Derived Cancer - Bone Marrow
5a0f300d-2b1f-4bd1-8d57-006f060eb37d	6f022147-d256-4f19-ae80-c8c6a4d79ee6.htseq_counts.txt.gz	Transcriptome Profiling	Gene Expression Quantification	MMRF-COMMPASS	MMRF_1037	MMRF_1037_1_BM_CD138pos	Primary Blood Derived Cancer - Bone Marrow
b829bb16-ea01-4957-ad61-d36da879a038	1ef7cd84-192e-4a7d-905f-c6c203c00503.htseq_counts.txt.gz	Transcriptome Profiling	Gene Expression Quantification	MMRF-COMMPASS	MMRF_2459	MMRF_2459_1_BM_CD138pos	Primary Blood Derived Cancer - Bone Marrow
9cc702b2-4953-4373-9c2f-3aab9ecace65	81946be0-9a0e-4637-a2cd-2569bc928992.htseq_counts.txt.gz	Transcriptome Profiling	Gene Expression Quantification	MMRF-COMMPASS	MMRF_1377	MMRF_1377_1_BM_CD138pos	Primary Blood Derived Cancer - Bone Marrow
c2c707a0-cb15-4cc1-b614-e82fbaf0e3d8	772a0f9e-891a-48ca-85c8-5f8a93e136ee.htseq_counts.txt.gz	Transcriptome Profiling	Gene Expression Quantification	MMRF-COMMPASS	MMRF_1621	MMRF_1621_1_BM_CD138pos	Primary Blood Derived Cancer - Bone Marrow
924827f8-406c-4741-bc95-37eb212c6807	11178a3e-14ca-414a-a13f-9dfafb32bf8d.htseq_counts.txt.gz	Transcriptome Profiling	Gene Expression Quantification	MMRF-COMMPASS	MMRF_2038	MMRF_2038_1_BM_CD138pos	Primary Blood Derived Cancer - Bone Marrow
8119d490-44e3-4e63-b522-a84b1c139d73	3248e467-67e7-4040-acbd-aad15388c1f2.htseq_counts.txt.gz	Transcriptome Profiling	Gene Expression Quantification	MMRF-COMMPASS	MMRF_2409	MMRF_2409_1_BM_CD138pos	Primary Blood Derived Cancer - Bone Marrow
1afa3347-9752-42e8-b3e3-fede626eaae5	0c72cb06-eb35-4ec8-a444-f66d9274bded.htseq_counts.txt.gz	Transcriptome Profiling	Gene Expression Quantification	MMRF-COMMPASS	MMRF_1496	MMRF_1496_3_BM_CD138pos	Recurrent Blood Derived Cancer - Bone Marrow
2476a71a-96df-4328-8eb8-cd001c69b84d	595de744-1561-4c00-95c8-a0f432144d41.htseq_counts.txt.gz	Transcriptome Profiling	Gene Expression Quantification	MMRF-COMMPASS	MMRF_2613	MMRF_2613_2_BM_CD138pos	Recurrent Blood Derived Cancer - Bone Marrow
63766b07-63b9-48ff-a6d4-4440a4ad31a7	3b5cbe25-f107-4040-ac87-698300beb6cc.htseq_counts.txt.gz	Transcriptome Profiling	Gene Expression Quantification	MMRF-COMMPASS	MMRF_2754	MMRF_2754_1_BM_CD138pos	Primary Blood Derived Cancer - Bone Marrow
0cdb572c-7f4b-499e-8c43-7567d1a28fa3	32371329-efb9-41d1-b485-2f64e30d25d2.htseq_counts.txt.gz	Transcriptome Profiling	Gene Expression Quantification	MMRF-COMMPASS	MMRF_1184	MMRF_1184_1_BM_CD138pos	Primary Blood Derived Cancer - Bone Marrow
7c5fe5de-8ec0-4933-8d58-a4fe4448a3cf	2f16d091-20a2-4c19-8d01-8cf95db5dc12.htseq_counts.txt.gz	Transcriptome Profiling	Gene Expression Quantification	MMRF-COMMPASS	MMRF_2514	MMRF_2514_1_BM_CD138pos	Primary Blood Derived Cancer - Bone Marrow
8689b559-5e2d-41b6-aacf-249c82ecfcf4	62596dc1-f8c4-4569-ae58-5eff4d03ec6f.htseq_counts.txt.gz	Transcriptome Profiling	Gene Expression Quantification	MMRF-COMMPASS	MMRF_2485	MMRF_2485_1_BM_CD138pos	Primary Blood Derived Cancer - Bone Marrow
01d50cba-b918-4b56-acc8-e336cadbccd2	dcf21178-aa82-405b-a48e-8eb759c2253b.htseq_counts.txt.gz	Transcriptome Profiling	Gene Expression Quantification	MMRF-COMMPASS	MMRF_1518	MMRF_1518_2_BM_CD138pos	Recurrent Blood Derived Cancer - Bone Marrow
fce8093a-0799-491d-9e62-057ec26be8c9	3f9534d3-e958-43b8-ac37-8b813d0d3928.htseq_counts.txt.gz	Transcriptome Profiling	Gene Expression Quantification	MMRF-COMMPASS	MMRF_1644	MMRF_1644_1_BM_CD138pos	Primary Blood Derived Cancer - Bone Marrow
5328fe09-1eb5-4069-87de-c3eb32cdab43	3a5f18f0-94b1-423d-b230-89e01fc477b9.htseq_counts.txt.gz	Transcriptome Profiling	Gene Expression Quantification	MMRF-COMMPASS	MMRF_2851	MMRF_2851_1_BM_CD138pos	Primary Blood Derived Cancer - Bone Marrow
bad30b59-df72-4a1f-b370-cee0fcda4318	6158c5f9-ac22-405b-9d86-c6e9cc766aa2.htseq_counts.txt.gz	Transcriptome Profiling	Gene Expression Quantification	MMRF-COMMPASS	MMRF_1460	MMRF_1460_1_BM_CD138pos	Primary Blood Derived Cancer - Bone Marrow
d1c58ce5-7462-4a73-9cbb-2905681cbcf9	aad1ef89-d2c6-4735-887c-c0e8e42d79f2.htseq_counts.txt.gz	Transcriptome Profiling	Gene Expression Quantification	MMRF-COMMPASS	MMRF_2581	MMRF_2581_1_BM_CD138pos	Primary Blood Derived Cancer - Bone Marrow
21073ea6-acda-4ab1-84f8-ba00436bd98a	2e30f1ab-a32c-4d0f-aebf-c54ce8274285.htseq_counts.txt.gz	Transcriptome Profiling	Gene Expression Quantification	MMRF-COMMPASS	MMRF_2836	MMRF_2836_1_BM_CD138pos	Primary Blood Derived Cancer - Bone Marrow
d631ad1e-771d-4498-9081-b1e8c2c9cd0e	38c4d790-d8ea-47e7-b9f5-f1fb1150d67c.htseq_counts.txt.gz	Transcriptome Profiling	Gene Expression Quantification	MMRF-COMMPASS	MMRF_2081	MMRF_2081_1_BM_CD138pos	Primary Blood Derived Cancer - Bone Marrow
a83020db-83be-4900-b538-6ba88e4b8d1a	391d4eef-9020-458f-a8e4-33c33b36b94f.htseq_counts.txt.gz	Transcriptome Profiling	Gene Expression Quantification	MMRF-COMMPASS	MMRF_2501	MMRF_2501_1_BM_CD138pos	Primary Blood Derived Cancer - Bone Marrow
6d46498a-c2b5-4d11-a3a1-9fb695329fca	fd5f0c39-0ccd-426f-a248-db7e6f0dc75e.htseq_counts.txt.gz	Transcriptome Profiling	Gene Expression Quantification	MMRF-COMMPASS	MMRF_1310	MMRF_1310_1_BM_CD138pos	Primary Blood Derived Cancer - Bone Marrow
3c37ac1a-5f92-4e6e-acd1-e4c442633a84	a7798871-1a93-4880-9bb0-bff8214abdf6.htseq_counts.txt.gz	Transcriptome Profiling	Gene Expression Quantification	MMRF-COMMPASS	MMRF_1338	MMRF_1338_1_BM_CD138pos	Primary Blood Derived Cancer - Bone Marrow
fdd468b1-65f8-434a-950c-4602ee47d536	c91c3bbe-6507-4eb7-9e73-f726be259b6e.htseq_counts.txt.gz	Transcriptome Profiling	Gene Expression Quantification	MMRF-COMMPASS	MMRF_2126	MMRF_2126_2_BM_CD138pos	Recurrent Blood Derived Cancer - Bone Marrow
3df19dd9-1602-42bb-a1a9-b21cc5ff6f3e	808034f2-239a-44d9-9a51-ceb378ddbc7a.htseq_counts.txt.gz	Transcriptome Profiling	Gene Expression Quantification	MMRF-COMMPASS	MMRF_2637	MMRF_2637_1_BM_CD138pos	Primary Blood Derived Cancer - Bone Marrow
432fbadd-507c-481d-b503-bc49dc7924a4	ec786a59-84e5-462e-b384-8c36bcf52b8e.htseq_counts.txt.gz	Transcriptome Profiling	Gene Expression Quantification	MMRF-COMMPASS	MMRF_1992	MMRF_1992_1_BM_CD138pos	Primary Blood Derived Cancer - Bone Marrow
61d66f14-56aa-44ef-867c-3142439c8571	10492388-5be7-40d0-9dcb-f1d93dd4797a.htseq_counts.txt.gz	Transcriptome Profiling	Gene Expression Quantification	MMRF-COMMPASS	MMRF_1300	MMRF_1300_1_BM_CD138pos	Primary Blood Derived Cancer - Bone Marrow
9f3ed708-1005-4bb8-9e26-a127eca9b25a	07e75036-60b7-4cdf-b061-52e213ba46ec.htseq_counts.txt.gz	Transcriptome Profiling	Gene Expression Quantification	MMRF-COMMPASS	MMRF_2297	MMRF_2297_1_BM_CD138pos	Primary Blood Derived Cancer - Bone Marrow
7fd0d113-732a-462d-955a-83f2d12600cc	a24206c1-53bd-49db-9008-e555c4d8ec8e.htseq_counts.txt.gz	Transcriptome Profiling	Gene Expression Quantification	MMRF-COMMPASS	MMRF_1285	MMRF_1285_1_BM_CD138pos	Primary Blood Derived Cancer - Bone Marrow
136523f6-fb51-46b9-9e19-ee513e9f83d8	7d84977a-f31c-41dd-bee1-33ff6231aae0.htseq_counts.txt.gz	Transcriptome Profiling	Gene Expression Quantification	MMRF-COMMPASS	MMRF_1373	MMRF_1373_1_BM_CD138pos	Primary Blood Derived Cancer - Bone Marrow
2c60bf0c-2f3f-4c72-9f67-ec565f7b9c8c	4ac42ee9-8542-476a-9a0e-1b92c389f795.htseq_counts.txt.gz	Transcriptome Profiling	Gene Expression Quantification	MMRF-COMMPASS	MMRF_2122	MMRF_2122_3_BM_CD138pos	Recurrent Blood Derived Cancer - Bone Marrow
af18ae99-70e1-4618-9511-ab0c3d9238fd	da950bce-63c5-4631-af7a-7ca10383821d.htseq_counts.txt.gz	Transcriptome Profiling	Gene Expression Quantification	MMRF-COMMPASS	MMRF_2473	MMRF_2473_1_BM_CD138pos	Primary Blood Derived Cancer - Bone Marrow
24746b58-aea4-4700-95db-7aec102474fc	33df5249-7157-4d71-81ab-4d1ecff7bacd.htseq_counts.txt.gz	Transcriptome Profiling	Gene Expression Quantification	MMRF-COMMPASS	MMRF_1605	MMRF_1605_1_BM_CD138pos	Primary Blood Derived Cancer - Bone Marrow
aa8b4f3d-e90f-49c4-aa45-b9a85c2adfc1	7c856bda-fca7-40c4-8885-249cc820710d.htseq_counts.txt.gz	Transcriptome Profiling	Gene Expression Quantification	MMRF-COMMPASS	MMRF_2694	MMRF_2694_1_BM_CD138pos	Primary Blood Derived Cancer - Bone Marrow
2d9f3531-6070-4382-83f4-778f0950de71	9a02ba78-818d-4a05-88d3-1b502992320b.htseq_counts.txt.gz	Transcriptome Profiling	Gene Expression Quantification	MMRF-COMMPASS	MMRF_2524	MMRF_2524_1_BM_CD138pos	Primary Blood Derived Cancer - Bone Marrow
b204f6e4-97d0-4917-895f-5fd4972b5035	9d32f4f3-9130-4246-b782-b0d45003e4bb.htseq_counts.txt.gz	Transcriptome Profiling	Gene Expression Quantification	MMRF-COMMPASS	MMRF_2739	MMRF_2739_1_BM_CD138pos	Primary Blood Derived Cancer - Bone Marrow
ecc87178-432c-4870-9b0d-65d54008372c	c331fc6b-3fb3-45a1-b047-39fb9cf5e5d8.htseq_counts.txt.gz	Transcriptome Profiling	Gene Expression Quantification	MMRF-COMMPASS	MMRF_1817	MMRF_1817_1_BM_CD138pos	Primary Blood Derived Cancer - Bone Marrow
ac25af28-8ac0-463d-91f5-c51660929600	8a0d68b0-7023-46dc-9f72-550d4b5a7005.htseq_counts.txt.gz	Transcriptome Profiling	Gene Expression Quantification	MMRF-COMMPASS	MMRF_1307	MMRF_1307_1_BM_CD138pos	Primary Blood Derived Cancer - Bone Marrow
805f8524-b122-41d4-8627-b914cf1f25b4	014c5136-9eb9-4711-b581-787d3ea6be18.htseq_counts.txt.gz	Transcriptome Profiling	Gene Expression Quantification	MMRF-COMMPASS	MMRF_1650	MMRF_1650_2_BM_CD138pos	Recurrent Blood Derived Cancer - Bone Marrow
8fb2a0ed-cc88-4f8c-bd5a-4af26ac01722	c8850858-dc9f-4d46-a3b7-aebccca8dff9.htseq_counts.txt.gz	Transcriptome Profiling	Gene Expression Quantification	MMRF-COMMPASS	MMRF_2005	MMRF_2005_1_BM_CD138pos	Primary Blood Derived Cancer - Bone Marrow
c946dc33-da88-423e-a095-d2fa363445f0	de8db017-8eeb-4829-8c46-7fcb805a5419.htseq_counts.txt.gz	Transcriptome Profiling	Gene Expression Quantification	MMRF-COMMPASS	MMRF_1851	MMRF_1851_1_BM_CD138pos	Primary Blood Derived Cancer - Bone Marrow
3eba6130-17ef-4d1a-80fc-78bdf7de1259	16239376-cc19-4efa-a0c0-5b760d3cdeb7.htseq_counts.txt.gz	Transcriptome Profiling	Gene Expression Quantification	MMRF-COMMPASS	MMRF_1583	MMRF_1583_1_BM_CD138pos	Primary Blood Derived Cancer - Bone Marrow
50a69a0f-4033-4402-954c-615ea761d5b2	046b203b-43f3-4bee-acb2-12a3d29a8455.htseq_counts.txt.gz	Transcriptome Profiling	Gene Expression Quantification	MMRF-COMMPASS	MMRF_1450	MMRF_1450_1_BM_CD138pos	Primary Blood Derived Cancer - Bone Marrow
528f7359-1066-44fd-8c26-54948a706995	0be4835a-8c32-48d4-8cc7-71e52a25feb2.htseq_counts.txt.gz	Transcriptome Profiling	Gene Expression Quantification	MMRF-COMMPASS	MMRF_2745	MMRF_2745_1_BM_CD138pos	Primary Blood Derived Cancer - Bone Marrow
3907e3f2-26d0-4b2a-aad0-46423934a937	21e31aed-1bb6-48cf-a5eb-c83f5f4f2237.htseq_counts.txt.gz	Transcriptome Profiling	Gene Expression Quantification	MMRF-COMMPASS	MMRF_2394	MMRF_2394_1_BM_CD138pos	Primary Blood Derived Cancer - Bone Marrow
9afb963d-b4e2-49b4-b845-ffdb9c4d0a91	bd8e6a3a-5aec-47cb-b88f-dfeb62382eef.htseq_counts.txt.gz	Transcriptome Profiling	Gene Expression Quantification	MMRF-COMMPASS	MMRF_1489	MMRF_1489_1_BM_CD138pos	Primary Blood Derived Cancer - Bone Marrow
f41bc867-749f-4ac3-9066-7e4cb51d8c79	72399008-f83c-4c18-b33e-e548009596ab.htseq_counts.txt.gz	Transcriptome Profiling	Gene Expression Quantification	MMRF-COMMPASS	MMRF_2489	MMRF_2489_1_BM_CD138pos	Primary Blood Derived Cancer - Bone Marrow
31e2e7a3-7bd3-4512-a20e-0ed28833310b	bd603d0a-060a-45d2-88f8-383df54dedb1.htseq_counts.txt.gz	Transcriptome Profiling	Gene Expression Quantification	MMRF-COMMPASS	MMRF_1195	MMRF_1195_1_BM_CD138pos	Primary Blood Derived Cancer - Bone Marrow
9b48ba7a-8d9b-4c04-92a2-3a17dba8c5b5	b761c7db-ed62-4171-92ee-e87bf66cfe3f.htseq_counts.txt.gz	Transcriptome Profiling	Gene Expression Quantification	MMRF-COMMPASS	MMRF_1786	MMRF_1786_1_BM_CD138pos	Primary Blood Derived Cancer - Bone Marrow
2f3dedb1-9408-432b-be94-e92643c2e947	911c505b-6c96-43ba-b95e-4d683baa1339.htseq_counts.txt.gz	Transcriptome Profiling	Gene Expression Quantification	MMRF-COMMPASS	MMRF_1110	MMRF_1110_2_BM_CD138pos	Recurrent Blood Derived Cancer - Bone Marrow
4b7917ff-bdcf-4d5a-a7ef-687926aafcae	a39138ab-1b69-44ec-960a-7e6b0ade1563.htseq_counts.txt.gz	Transcriptome Profiling	Gene Expression Quantification	MMRF-COMMPASS	MMRF_1783	MMRF_1783_2_BM_CD138pos	Recurrent Blood Derived Cancer - Bone Marrow
349073b5-fd2b-4628-a0b8-eade74e5e613	ca4efb0d-7244-4591-bba7-0020caaef7f5.htseq_counts.txt.gz	Transcriptome Profiling	Gene Expression Quantification	MMRF-COMMPASS	MMRF_1178	MMRF_1178_1_BM_CD138pos	Primary Blood Derived Cancer - Bone Marrow
077f5855-cf9b-47d1-ba67-2d2383313eaa	dcf17444-5bd5-4720-a8c0-0fe1b70c9399.htseq_counts.txt.gz	Transcriptome Profiling	Gene Expression Quantification	MMRF-COMMPASS	MMRF_2817	MMRF_2817_1_BM_CD138pos	Primary Blood Derived Cancer - Bone Marrow
5572904f-887d-4492-8b53-2a7a30e884ae	8484dc68-035b-4548-b4b2-9dbeb0adf95a.htseq_counts.txt.gz	Transcriptome Profiling	Gene Expression Quantification	MMRF-COMMPASS	MMRF_1024	MMRF_1024_1_BM_CD138pos	Primary Blood Derived Cancer - Bone Marrow
3e425854-8f95-4dcd-a7b2-e766269821ea	9d90ddf2-dc3c-4b00-8032-3cc6e92d020c.htseq_counts.txt.gz	Transcriptome Profiling	Gene Expression Quantification	MMRF-COMMPASS	MMRF_1672	MMRF_1672_1_BM_CD138pos	Primary Blood Derived Cancer - Bone Marrow
eaf14701-328d-4207-963b-7a69bba9e80b	9056a0c8-170f-462d-8b5a-973d51273d68.htseq_counts.txt.gz	Transcriptome Profiling	Gene Expression Quantification	MMRF-COMMPASS	MMRF_2363	MMRF_2363_2_BM_CD138pos	Primary Blood Derived Cancer - Bone Marrow
bc6d81ac-4270-47b1-8005-ec28a1eb43bf	875e54cd-2949-4d80-8f54-f679dcd4aee3.htseq_counts.txt.gz	Transcriptome Profiling	Gene Expression Quantification	MMRF-COMMPASS	MMRF_1777	MMRF_1777_1_BM_CD138pos	Primary Blood Derived Cancer - Bone Marrow
a4ab1390-0f8e-453b-bc84-628f6c534c7c	2879e774-580d-43de-8fac-341e58ea8c8a.htseq_counts.txt.gz	Transcriptome Profiling	Gene Expression Quantification	MMRF-COMMPASS	MMRF_1758	MMRF_1758_1_BM_CD138pos	Primary Blood Derived Cancer - Bone Marrow
77e6ff9a-fe04-4be4-8c55-62817ac9f48f	967968bd-6300-4cc3-a93f-bf29adeceb0e.htseq_counts.txt.gz	Transcriptome Profiling	Gene Expression Quantification	MMRF-COMMPASS	MMRF_2568	MMRF_2568_1_BM_CD138pos	Primary Blood Derived Cancer - Bone Marrow
5a4e8e08-1fba-44c0-a10b-86c709d270ee	360c22b7-7e9f-41cf-b76d-b8384c834e39.htseq_counts.txt.gz	Transcriptome Profiling	Gene Expression Quantification	MMRF-COMMPASS	MMRF_2550	MMRF_2550_1_BM_CD138pos	Primary Blood Derived Cancer - Bone Marrow
c4b5ba3b-d8e1-4c1e-ba19-4759fc6d3a2c	0bb94cad-f91f-46a0-8c4c-f0551415741d.htseq_counts.txt.gz	Transcriptome Profiling	Gene Expression Quantification	MMRF-COMMPASS	MMRF_1352	MMRF_1352_1_BM_CD138pos	Primary Blood Derived Cancer - Bone Marrow
c10a831b-ddca-4b11-bc5e-9562f1b7a2ee	bf3c63de-a229-4e33-823a-7d50d3941ebf.htseq_counts.txt.gz	Transcriptome Profiling	Gene Expression Quantification	MMRF-COMMPASS	MMRF_1949	MMRF_1949_1_BM_CD138pos	Primary Blood Derived Cancer - Bone Marrow
440e323a-58aa-4714-baa8-3ce556b1c79e	ddc3028b-330e-4ae6-bb0c-cce75aa23962.htseq_counts.txt.gz	Transcriptome Profiling	Gene Expression Quantification	MMRF-COMMPASS	MMRF_2251	MMRF_2251_1_BM_CD138pos	Primary Blood Derived Cancer - Bone Marrow
48a489c1-cc38-49d7-a3cd-5fbe4db0cda7	a5be08f8-1e25-4ddd-b0c9-ff93ff5001d1.htseq_counts.txt.gz	Transcriptome Profiling	Gene Expression Quantification	MMRF-COMMPASS	MMRF_1570	MMRF_1570_1_BM_CD138pos	Primary Blood Derived Cancer - Bone Marrow
c7671e5c-7bb6-4fa6-8eb2-c30ea8faa26a	e0d37bcf-b20d-458b-b840-3c9cb340e2c6.htseq_counts.txt.gz	Transcriptome Profiling	Gene Expression Quantification	MMRF-COMMPASS	MMRF_2697	MMRF_2697_1_BM_CD138pos	Primary Blood Derived Cancer - Bone Marrow
d146f942-4c32-475f-8d47-9e31883cae23	a3527308-937f-4670-80ca-1dfdc9755271.htseq_counts.txt.gz	Transcriptome Profiling	Gene Expression Quantification	MMRF-COMMPASS	MMRF_2229	MMRF_2229_1_BM_CD138pos	Primary Blood Derived Cancer - Bone Marrow
79b3c2e8-04f6-465f-a719-3959da95ab68	0cc71d3d-a8a7-4562-b4b0-f5692afe680b.htseq_counts.txt.gz	Transcriptome Profiling	Gene Expression Quantification	MMRF-COMMPASS	MMRF_1534	MMRF_1534_1_BM_CD138pos	Primary Blood Derived Cancer - Bone Marrow
82a887fa-eaa1-41de-bd98-5401ad7d642e	e3131971-cebf-49b8-8d01-ff385d0bd96c.htseq_counts.txt.gz	Transcriptome Profiling	Gene Expression Quantification	MMRF-COMMPASS	MMRF_2682	MMRF_2682_1_BM_CD138pos	Primary Blood Derived Cancer - Bone Marrow
f6da51de-d5d6-4188-9060-747e03dc1b0e	49475bff-9d73-4fb1-9df6-d86f5db2f4ae.htseq_counts.txt.gz	Transcriptome Profiling	Gene Expression Quantification	MMRF-COMMPASS	MMRF_1229	MMRF_1229_2_BM_CD138pos	Recurrent Blood Derived Cancer - Bone Marrow
5975afff-7f34-4ff5-97b4-286983d08af8	27def89d-ca28-4ec3-9904-35258b9e64b9.htseq_counts.txt.gz	Transcriptome Profiling	Gene Expression Quantification	MMRF-COMMPASS	MMRF_1389	MMRF_1389_1_BM_CD138pos	Primary Blood Derived Cancer - Bone Marrow
44457880-39f0-4055-aa56-1d1008032c41	680df154-972b-41f1-b5e2-69854146a8af.htseq_counts.txt.gz	Transcriptome Profiling	Gene Expression Quantification	MMRF-COMMPASS	MMRF_1092	MMRF_1092_1_BM_CD138pos	Primary Blood Derived Cancer - Bone Marrow
f99f42fa-320c-43e3-9c2f-b02708b2ffb4	76a2d9ee-b250-441b-ac06-6c4b2b777e9f.htseq_counts.txt.gz	Transcriptome Profiling	Gene Expression Quantification	MMRF-COMMPASS	MMRF_1738	MMRF_1738_1_BM_CD138pos	Primary Blood Derived Cancer - Bone Marrow
225d93a0-54cd-4fad-bfaf-4f1b864ba630	605bdc85-139b-43ca-a8af-503fe6560740.htseq_counts.txt.gz	Transcriptome Profiling	Gene Expression Quantification	MMRF-COMMPASS	MMRF_2702	MMRF_2702_1_BM_CD138pos	Primary Blood Derived Cancer - Bone Marrow
c2684b41-0ff0-4f1b-b21a-eb164a468a94	4312e73f-4385-4d1a-a89b-054006bde637.htseq_counts.txt.gz	Transcriptome Profiling	Gene Expression Quantification	MMRF-COMMPASS	MMRF_1778	MMRF_1778_1_BM_CD138pos	Primary Blood Derived Cancer - Bone Marrow
5aa40418-f171-4c29-8fa8-7f1c3e712ecc	db44ce07-8423-4190-916b-301c3d9bd9b4.htseq_counts.txt.gz	Transcriptome Profiling	Gene Expression Quantification	MMRF-COMMPASS	MMRF_1506	MMRF_1506_1_BM_CD138pos	Primary Blood Derived Cancer - Bone Marrow
cd6ed77c-cb35-40f5-9c29-063146084b1a	ca67382a-500f-4998-bb2d-07d2991b0460.htseq_counts.txt.gz	Transcriptome Profiling	Gene Expression Quantification	MMRF-COMMPASS	MMRF_1733	MMRF_1733_1_BM_CD138pos	Primary Blood Derived Cancer - Bone Marrow
ff68a9fc-4f8d-43fb-8ce5-033aa072af49	ca794eb3-b84f-4b41-999f-34d2aa658367.htseq_counts.txt.gz	Transcriptome Profiling	Gene Expression Quantification	MMRF-COMMPASS	MMRF_1768	MMRF_1768_1_BM_CD138pos	Primary Blood Derived Cancer - Bone Marrow
1ec2805d-fb5e-4838-a40e-2b5832d5ee49	238d7f95-073f-406e-ac78-dd4cf614d541.htseq_counts.txt.gz	Transcriptome Profiling	Gene Expression Quantification	MMRF-COMMPASS	MMRF_1423	MMRF_1423_1_BM_CD138pos	Primary Blood Derived Cancer - Bone Marrow
32e3120e-540b-41ee-9bc5-b024361526c9	ed39a397-60e6-4223-9fd1-0d6ce5d6be0d.htseq_counts.txt.gz	Transcriptome Profiling	Gene Expression Quantification	MMRF-COMMPASS	MMRF_1080	MMRF_1080_1_BM_CD138pos	Primary Blood Derived Cancer - Bone Marrow
ae8da787-dc91-4664-a874-d34709699e7f	dcccdfdd-da8f-4f50-a13a-79decec06c2e.htseq_counts.txt.gz	Transcriptome Profiling	Gene Expression Quantification	MMRF-COMMPASS	MMRF_2313	MMRF_2313_1_BM_CD138pos	Primary Blood Derived Cancer - Bone Marrow
88bd2ab3-c24f-480a-b98a-27f6ca2d31a7	d1e84128-d7b6-4cbd-812c-52d26e474d99.htseq_counts.txt.gz	Transcriptome Profiling	Gene Expression Quantification	MMRF-COMMPASS	MMRF_2709	MMRF_2709_1_BM_CD138pos	Primary Blood Derived Cancer - Bone Marrow
9458e0ec-77cb-4fdd-b01e-4999c14a7b8a	cffcec52-51f6-4e90-9608-e2646c362c80.htseq_counts.txt.gz	Transcriptome Profiling	Gene Expression Quantification	MMRF-COMMPASS	MMRF_1908	MMRF_1908_1_BM_CD138pos	Primary Blood Derived Cancer - Bone Marrow
839abc06-c4d5-4894-9fa1-81feb640e000	923162e0-3afb-43d6-ae0c-a8b5ff37978b.htseq_counts.txt.gz	Transcriptome Profiling	Gene Expression Quantification	MMRF-COMMPASS	MMRF_1201	MMRF_1201_1_BM_CD138pos	Primary Blood Derived Cancer - Bone Marrow
03ee68b9-40d5-495b-bf16-e5e1d0ffe5f5	bf759c42-0d87-4ca7-8e18-bb2815467434.htseq_counts.txt.gz	Transcriptome Profiling	Gene Expression Quantification	MMRF-COMMPASS	MMRF_1290	MMRF_1290_1_BM_CD138pos	Primary Blood Derived Cancer - Bone Marrow
800272dd-837b-4391-a07b-f721be1cdf45	3410bc45-fbdb-4a8f-be96-6a93e2610262.htseq_counts.txt.gz	Transcriptome Profiling	Gene Expression Quantification	MMRF-COMMPASS	MMRF_1281	MMRF_1281_1_BM_CD138pos	Primary Blood Derived Cancer - Bone Marrow
cc451273-7290-496c-b4c4-a847d6a55dcf	918e6e0e-3c03-42f1-a93f-6421e374a2cb.htseq_counts.txt.gz	Transcriptome Profiling	Gene Expression Quantification	MMRF-COMMPASS	MMRF_1838	MMRF_1838_3_BM_CD138pos	Recurrent Blood Derived Cancer - Bone Marrow
6864bbce-3068-435a-a9da-ef81768bd920	d551c7a2-3de8-4ecc-aaff-7dd2b2a23dd1.htseq_counts.txt.gz	Transcriptome Profiling	Gene Expression Quantification	MMRF-COMMPASS	MMRF_1031	MMRF_1031_1_BM_CD138pos	Primary Blood Derived Cancer - Bone Marrow
43a133e4-749d-428b-af86-114d8e7007ce	8fd7cd2b-7dde-4f66-ae93-f4572323a661.htseq_counts.txt.gz	Transcriptome Profiling	Gene Expression Quantification	MMRF-COMMPASS	MMRF_2413	MMRF_2413_1_BM_CD138pos	Primary Blood Derived Cancer - Bone Marrow
96f15477-51d9-4a5d-951a-c6f0ba980a6d	b8139dea-3dcd-490a-971b-2c7fb6eb1051.htseq_counts.txt.gz	Transcriptome Profiling	Gene Expression Quantification	MMRF-COMMPASS	MMRF_1235	MMRF_1235_1_BM_CD138pos	Primary Blood Derived Cancer - Bone Marrow
21a782d9-3abd-4466-82a9-a2436fa31f38	5ff0b6e9-b391-43e9-87f7-e86df3c53993.htseq_counts.txt.gz	Transcriptome Profiling	Gene Expression Quantification	MMRF-COMMPASS	MMRF_2706	MMRF_2706_1_BM_CD138pos	Primary Blood Derived Cancer - Bone Marrow
91f9323e-c126-49eb-9e82-c00737542560	a916c5f6-e396-4038-818f-136d7413f3b3.htseq_counts.txt.gz	Transcriptome Profiling	Gene Expression Quantification	MMRF-COMMPASS	MMRF_2258	MMRF_2258_1_BM_CD138pos	Primary Blood Derived Cancer - Bone Marrow
b0fb3a48-f718-4498-9baa-4b2c5947a78e	d0bd1763-de33-42f3-b876-ec78f49ba9ee.htseq_counts.txt.gz	Transcriptome Profiling	Gene Expression Quantification	MMRF-COMMPASS	MMRF_2543	MMRF_2543_1_BM_CD138pos	Primary Blood Derived Cancer - Bone Marrow
39e581cf-dc74-4e80-92f9-e73e0c85064b	4a27b0b8-4d06-4352-a3ad-42358ab91fa2.htseq_counts.txt.gz	Transcriptome Profiling	Gene Expression Quantification	MMRF-COMMPASS	MMRF_1364	MMRF_1364_1_BM_CD138pos	Primary Blood Derived Cancer - Bone Marrow
01a5e51f-cf9b-4459-89a4-daf35e524a84	ec170102-1e1a-4c02-b74c-67c4593f3b86.htseq_counts.txt.gz	Transcriptome Profiling	Gene Expression Quantification	MMRF-COMMPASS	MMRF_1627	MMRF_1627_1_BM_CD138pos	Primary Blood Derived Cancer - Bone Marrow
619f1554-1f94-469e-b389-9817e265bf77	a5645473-8f5c-4819-a1f7-636ceceed22c.htseq_counts.txt.gz	Transcriptome Profiling	Gene Expression Quantification	MMRF-COMMPASS	MMRF_2427	MMRF_2427_1_BM_CD138pos	Primary Blood Derived Cancer - Bone Marrow
50009f3f-ad66-4d50-9303-168675138f10	5433eeff-f5ca-4872-807b-1d1a64a4ae68.htseq_counts.txt.gz	Transcriptome Profiling	Gene Expression Quantification	MMRF-COMMPASS	MMRF_2072	MMRF_2072_1_BM_CD138pos	Primary Blood Derived Cancer - Bone Marrow
964edd0c-1b21-4607-99cf-6b1bade828f2	73652f80-d891-43ec-ad58-5349a717aaf9.htseq_counts.txt.gz	Transcriptome Profiling	Gene Expression Quantification	MMRF-COMMPASS	MMRF_1371	MMRF_1371_1_BM_CD138pos	Primary Blood Derived Cancer - Bone Marrow
5e414cc0-8839-445a-9784-13391fd2a34e	5ee6870d-f075-470b-8d25-8080a66d5868.htseq_counts.txt.gz	Transcriptome Profiling	Gene Expression Quantification	MMRF-COMMPASS	MMRF_2763	MMRF_2763_1_BM_CD138pos	Primary Blood Derived Cancer - Bone Marrow
6f231419-53b5-405c-b1d5-35380bd47d48	2338fb1f-460b-424d-a5c8-b6ecaa506221.htseq_counts.txt.gz	Transcriptome Profiling	Gene Expression Quantification	MMRF-COMMPASS	MMRF_1289	MMRF_1289_1_BM_CD138pos	Primary Blood Derived Cancer - Bone Marrow
cac767d5-fbe3-45d7-8594-dba5970ad57b	ae5b50d5-6371-4986-bfee-75eed332941c.htseq_counts.txt.gz	Transcriptome Profiling	Gene Expression Quantification	MMRF-COMMPASS	MMRF_2525	MMRF_2525_1_BM_CD138pos	Primary Blood Derived Cancer - Bone Marrow
f15d9e0a-4b97-4f47-9ff6-529b7ed688e1	e2cba496-614b-4cc6-a0e1-211794d12154.htseq_counts.txt.gz	Transcriptome Profiling	Gene Expression Quantification	MMRF-COMMPASS	MMRF_1727	MMRF_1727_1_BM_CD138pos	Primary Blood Derived Cancer - Bone Marrow
35208e60-f77b-4590-a01c-45f28d83029a	0e9122b7-a21c-4216-b6f2-49aaedaf6c3a.htseq_counts.txt.gz	Transcriptome Profiling	Gene Expression Quantification	MMRF-COMMPASS	MMRF_1833	MMRF_1833_1_BM_CD138pos	Primary Blood Derived Cancer - Bone Marrow
b95581ad-94c2-4424-8b9e-c8d3940dd89f	9de392ed-8c16-4f8f-be4b-489fd5e3a7f6.htseq_counts.txt.gz	Transcriptome Profiling	Gene Expression Quantification	MMRF-COMMPASS	MMRF_1678	MMRF_1678_1_BM_CD138pos	Primary Blood Derived Cancer - Bone Marrow
7d368253-50e7-4851-8bbc-02d7df511f60	d699c355-52ed-4238-904c-f1349dc5eabe.htseq_counts.txt.gz	Transcriptome Profiling	Gene Expression Quantification	MMRF-COMMPASS	MMRF_2089	MMRF_2089_1_BM_CD138pos	Primary Blood Derived Cancer - Bone Marrow
c58ff026-03f2-40ca-b17d-c909ba274359	fbe93dbb-24ac-4654-80eb-0631b5272476.htseq_counts.txt.gz	Transcriptome Profiling	Gene Expression Quantification	MMRF-COMMPASS	MMRF_2331	MMRF_2331_1_BM_CD138pos	Primary Blood Derived Cancer - Bone Marrow
3f1a53b9-6470-49e4-9217-331f03fa7b81	164ee983-022a-4e42-b8d2-9d0c389cce27.htseq_counts.txt.gz	Transcriptome Profiling	Gene Expression Quantification	MMRF-COMMPASS	MMRF_1210	MMRF_1210_1_BM_CD138pos	Primary Blood Derived Cancer - Bone Marrow
05524412-3fd2-467b-8f09-be2d3d76ee5e	d9f8869f-a1bb-401c-9928-7e078f60f0c9.htseq_counts.txt.gz	Transcriptome Profiling	Gene Expression Quantification	MMRF-COMMPASS	MMRF_2456	MMRF_2456_1_BM_CD138pos	Primary Blood Derived Cancer - Bone Marrow
11baabaa-9f59-4519-a855-c48a7b0fba86	ccce7624-d72e-4627-812e-9713d0701ccd.htseq_counts.txt.gz	Transcriptome Profiling	Gene Expression Quantification	MMRF-COMMPASS	MMRF_1802	MMRF_1802_1_BM_CD138pos	Primary Blood Derived Cancer - Bone Marrow
e27a2c1c-161c-427a-ae91-209d1676ef5b	770df195-991f-42ca-9104-f7fc00883bb4.htseq_counts.txt.gz	Transcriptome Profiling	Gene Expression Quantification	MMRF-COMMPASS	MMRF_2401	MMRF_2401_2_BM_CD138pos	Recurrent Blood Derived Cancer - Bone Marrow
12f67cc3-4d38-45fd-b4b0-76d5bd604194	d486473d-3a28-4ba9-9a5d-b84c8dd4ee67.htseq_counts.txt.gz	Transcriptome Profiling	Gene Expression Quantification	MMRF-COMMPASS	MMRF_1546	MMRF_1546_1_BM_CD138pos	Primary Blood Derived Cancer - Bone Marrow
224c2ad0-f5b5-42dc-9b75-e270eff152ca	2bfb1bf1-cb2f-448d-8331-6114a7bedc28.htseq_counts.txt.gz	Transcriptome Profiling	Gene Expression Quantification	MMRF-COMMPASS	MMRF_1100	MMRF_1100_1_BM_CD138pos	Primary Blood Derived Cancer - Bone Marrow
d6ab8b6d-df0f-4e5e-97e2-bcc4e2c4485d	c41ddccb-9946-4d40-87b7-f5adde2b6594.htseq_counts.txt.gz	Transcriptome Profiling	Gene Expression Quantification	MMRF-COMMPASS	MMRF_2339	MMRF_2339_1_BM_CD138pos	Primary Blood Derived Cancer - Bone Marrow
2b181076-0872-4f79-bebf-a314b147bb78	f3ffcb9e-5054-47db-8d62-f1f798a1a475.htseq_counts.txt.gz	Transcriptome Profiling	Gene Expression Quantification	MMRF-COMMPASS	MMRF_2220	MMRF_2220_1_BM_CD138pos	Primary Blood Derived Cancer - Bone Marrow
93d9acdd-c0f2-4d5e-904b-0471a36604ae	2a9dc638-04b6-4bf3-a345-475ad156a1d3.htseq_counts.txt.gz	Transcriptome Profiling	Gene Expression Quantification	MMRF-COMMPASS	MMRF_1032	MMRF_1032_1_BM_CD138pos	Primary Blood Derived Cancer - Bone Marrow
c97325b4-041d-421a-b8b2-4f644a4d6eda	3e0e69c1-90b6-40a2-99a9-faf72f72ed13.htseq_counts.txt.gz	Transcriptome Profiling	Gene Expression Quantification	MMRF-COMMPASS	MMRF_1879	MMRF_1879_1_BM_CD138pos	Primary Blood Derived Cancer - Bone Marrow
b8d51361-2c5c-4970-b887-56f726030a21	e006f7e0-ab1c-4e02-9514-5fb50034a446.htseq_counts.txt.gz	Transcriptome Profiling	Gene Expression Quantification	MMRF-COMMPASS	MMRF_2012	MMRF_2012_1_BM_CD138pos	Primary Blood Derived Cancer - Bone Marrow
3fbb711b-a056-4d8a-a1ea-03172c79f8ca	b240884f-7613-4d4c-b042-78d8aba57219.htseq_counts.txt.gz	Transcriptome Profiling	Gene Expression Quantification	MMRF-COMMPASS	MMRF_1539	MMRF_1539_1_BM_CD138pos	Primary Blood Derived Cancer - Bone Marrow
584e1c30-d5d0-4199-b342-fdbb89aef6d9	acf73ec0-2dce-4356-be15-c3c7559c4c3b.htseq_counts.txt.gz	Transcriptome Profiling	Gene Expression Quantification	MMRF-COMMPASS	MMRF_2695	MMRF_2695_1_BM_CD138pos	Primary Blood Derived Cancer - Bone Marrow
8ce21918-b003-440e-8b86-42382a45687d	c209bf72-fcd8-46f4-8f10-5973676acc3a.htseq_counts.txt.gz	Transcriptome Profiling	Gene Expression Quantification	MMRF-COMMPASS	MMRF_2083	MMRF_2083_2_BM_CD138pos	Recurrent Blood Derived Cancer - Bone Marrow
f4496198-2f27-4a9d-9991-fbd6cb5486af	f89fc8ae-b1d7-41d0-9258-9eeec33cf289.htseq_counts.txt.gz	Transcriptome Profiling	Gene Expression Quantification	MMRF-COMMPASS	MMRF_2548	MMRF_2548_1_BM_CD138pos	Primary Blood Derived Cancer - Bone Marrow
e16176e0-ace3-4b63-8d6b-f4f077bcd6db	79a1ac18-3c92-467c-a421-6adc6be0f6e2.htseq_counts.txt.gz	Transcriptome Profiling	Gene Expression Quantification	MMRF-COMMPASS	MMRF_2822	MMRF_2822_1_BM_CD138pos	Primary Blood Derived Cancer - Bone Marrow
7202266f-6103-4edf-b7ce-81fcce233f55	174e962e-53f9-4bf4-beb9-f0c559f5ff37.htseq_counts.txt.gz	Transcriptome Profiling	Gene Expression Quantification	MMRF-COMMPASS	MMRF_2328	MMRF_2328_1_BM_CD138pos	Primary Blood Derived Cancer - Bone Marrow
2065da7f-efd1-4d29-a095-2167e7d1890f	0b4642db-7244-4cc7-8f2d-f3506766bd5d.htseq_counts.txt.gz	Transcriptome Profiling	Gene Expression Quantification	MMRF-COMMPASS	MMRF_1434	MMRF_1434_1_BM_CD138pos	Primary Blood Derived Cancer - Bone Marrow
6c74da04-1a62-4b82-9739-c46960de2a6d	b349df54-80a9-4c7a-9169-2698742a6a8b.htseq_counts.txt.gz	Transcriptome Profiling	Gene Expression Quantification	MMRF-COMMPASS	MMRF_2590	MMRF_2590_1_BM_CD138pos	Primary Blood Derived Cancer - Bone Marrow
9ef5c225-38c0-447f-89ae-fae39043f3af	6b06e12e-c0a1-4914-96c7-22e9b6211610.htseq_counts.txt.gz	Transcriptome Profiling	Gene Expression Quantification	MMRF-COMMPASS	MMRF_1462	MMRF_1462_1_BM_CD138pos	Primary Blood Derived Cancer - Bone Marrow
7cd38c5a-a6ca-4c2d-89a3-3a2d8262c500	2871fed4-e4e3-4073-8e1a-5d9f3699d983.htseq_counts.txt.gz	Transcriptome Profiling	Gene Expression Quantification	MMRF-COMMPASS	MMRF_1931	MMRF_1931_1_BM_CD138pos	Primary Blood Derived Cancer - Bone Marrow
1c5a1a03-13fd-48af-a585-469c961e1ea4	b0e85075-53f1-4786-b974-e0d8132cff32.htseq_counts.txt.gz	Transcriptome Profiling	Gene Expression Quantification	MMRF-COMMPASS	MMRF_1344	MMRF_1344_1_BM_CD138pos	Primary Blood Derived Cancer - Bone Marrow
488589d0-278d-488c-a56a-87277ac45ca2	bbeac4bb-2c6a-4e40-9665-d7b6fb70f2d2.htseq_counts.txt.gz	Transcriptome Profiling	Gene Expression Quantification	MMRF-COMMPASS	MMRF_2098	MMRF_2098_1_BM_CD138pos	Primary Blood Derived Cancer - Bone Marrow
df74104d-b613-4384-96cf-eaa5e4614490	f13d71a5-2935-47b9-a4f8-d4c2e5f511ca.htseq_counts.txt.gz	Transcriptome Profiling	Gene Expression Quantification	MMRF-COMMPASS	MMRF_2505	MMRF_2505_1_BM_CD138pos	Primary Blood Derived Cancer - Bone Marrow
cae968b2-0dfa-44ac-b0d8-ff88e173e350	7fe61f4b-dbbc-443f-b1be-f0a621ec4b86.htseq_counts.txt.gz	Transcriptome Profiling	Gene Expression Quantification	MMRF-COMMPASS	MMRF_1839	MMRF_1839_1_BM_CD138pos	Primary Blood Derived Cancer - Bone Marrow
bd1bf318-aa20-41e6-b653-3d190666d557	58b95284-950f-439a-9f5f-195e35af0851.htseq_counts.txt.gz	Transcriptome Profiling	Gene Expression Quantification	MMRF-COMMPASS	MMRF_1928	MMRF_1928_1_BM_CD138pos	Primary Blood Derived Cancer - Bone Marrow
794ee75b-3936-4d39-8243-8b43b79b50f8	c92dd62b-bd25-443d-8fd6-cb0386ffe5f6.htseq_counts.txt.gz	Transcriptome Profiling	Gene Expression Quantification	MMRF-COMMPASS	MMRF_2050	MMRF_2050_1_BM_CD138pos	Primary Blood Derived Cancer - Bone Marrow
8ce17984-6e40-47ba-8598-1f830d1287a1	0dfc6315-7cd1-470f-8047-fe6b977e8e22.htseq_counts.txt.gz	Transcriptome Profiling	Gene Expression Quantification	MMRF-COMMPASS	MMRF_1386	MMRF_1386_1_BM_CD138pos	Primary Blood Derived Cancer - Bone Marrow
fa8643b4-384e-4cfa-ae09-d194fddfb880	30a4f994-71f1-4d65-9be7-c82d8a8f2622.htseq_counts.txt.gz	Transcriptome Profiling	Gene Expression Quantification	MMRF-COMMPASS	MMRF_1356	MMRF_1356_1_BM_CD138pos	Primary Blood Derived Cancer - Bone Marrow
aa7c6d4a-57f8-4f92-8124-e36392a2d45e	4fde7a90-fec0-4f15-a0f5-3de8f399d528.htseq_counts.txt.gz	Transcriptome Profiling	Gene Expression Quantification	MMRF-COMMPASS	MMRF_1796	MMRF_1796_1_BM_CD138pos	Primary Blood Derived Cancer - Bone Marrow
ae473445-f668-4201-9c81-b09369c0b8f9	264ddfe6-cc56-4685-acbb-bd3affef0cec.htseq_counts.txt.gz	Transcriptome Profiling	Gene Expression Quantification	MMRF-COMMPASS	MMRF_1224	MMRF_1224_1_BM_CD138pos	Primary Blood Derived Cancer - Bone Marrow
393c248c-e914-4670-aa82-da8117eb4c1e	6990c373-61bb-4963-ac21-5af069555f92.htseq_counts.txt.gz	Transcriptome Profiling	Gene Expression Quantification	MMRF-COMMPASS	MMRF_2654	MMRF_2654_1_BM_CD138pos	Primary Blood Derived Cancer - Bone Marrow
5818cbac-01c0-4cff-a248-93fabd42e7ab	5837a8dd-8bf6-4ee8-96e8-b477bb1cd6ed.htseq_counts.txt.gz	Transcriptome Profiling	Gene Expression Quantification	MMRF-COMMPASS	MMRF_1790	MMRF_1790_2_BM_CD138pos	Recurrent Blood Derived Cancer - Bone Marrow
c3ce0f86-9506-4f57-bd48-28691f78b08f	ea844d35-b674-4bd7-a634-9386130cc809.htseq_counts.txt.gz	Transcriptome Profiling	Gene Expression Quantification	MMRF-COMMPASS	MMRF_2579	MMRF_2579_1_BM_CD138pos	Primary Blood Derived Cancer - Bone Marrow
3e9aa3b5-600e-44f4-888a-bcb2ce508d9b	510b59c1-6966-4428-8b49-8200370c1ccd.htseq_counts.txt.gz	Transcriptome Profiling	Gene Expression Quantification	MMRF-COMMPASS	MMRF_2476	MMRF_2476_1_BM_CD138pos	Primary Blood Derived Cancer - Bone Marrow
7857eb34-2e48-46e9-9b92-fdee338a72b8	c117ba64-ac66-4ddc-95ad-8228a11f9e9c.htseq_counts.txt.gz	Transcriptome Profiling	Gene Expression Quantification	MMRF-COMMPASS	MMRF_2211	MMRF_2211_1_BM_CD138pos	Primary Blood Derived Cancer - Bone Marrow
5b6eddaf-4f6e-4fbc-ab6a-052e8176cc75	ac61e273-94fd-4347-ae8a-a200fdac325d.htseq_counts.txt.gz	Transcriptome Profiling	Gene Expression Quantification	MMRF-COMMPASS	MMRF_2826	MMRF_2826_1_BM_CD138pos	Primary Blood Derived Cancer - Bone Marrow
ae444343-1460-423d-ba8d-111fbdba672d	0aa60727-861f-48d7-89fc-3d3371c5b3bd.htseq_counts.txt.gz	Transcriptome Profiling	Gene Expression Quantification	MMRF-COMMPASS	MMRF_1180	MMRF_1180_1_BM_CD138pos	Primary Blood Derived Cancer - Bone Marrow
a5820b4b-36c2-41fc-8669-0f06cfd3ac83	d38e8650-f9f2-49c1-910d-df2775d1288e.htseq_counts.txt.gz	Transcriptome Profiling	Gene Expression Quantification	MMRF-COMMPASS	MMRF_1965	MMRF_1965_1_PB_CD138pos	Primary Blood Derived Cancer - Peripheral Blood
b24875e8-6d85-4ffb-b9af-5b744560aa2f	cf89f2f9-fef1-4881-bfbb-746c562a0a22.htseq_counts.txt.gz	Transcriptome Profiling	Gene Expression Quantification	MMRF-COMMPASS	MMRF_2054	MMRF_2054_1_BM_CD138pos	Primary Blood Derived Cancer - Bone Marrow
99461648-ef50-46fb-970b-3fd804b10649	71f208f7-4588-4164-9d21-61525f06ef92.htseq_counts.txt.gz	Transcriptome Profiling	Gene Expression Quantification	MMRF-COMMPASS	MMRF_1325	MMRF_1325_1_BM_CD138pos	Primary Blood Derived Cancer - Bone Marrow
99f4ab85-59ae-4c5e-b0fb-f62693d80c44	4870fc12-0e2e-4385-ba04-d54820982b45.htseq_counts.txt.gz	Transcriptome Profiling	Gene Expression Quantification	MMRF-COMMPASS	MMRF_1348	MMRF_1348_1_BM_CD138pos	Primary Blood Derived Cancer - Bone Marrow
8f5cfb50-4745-48a2-a1f9-fb3b56b8331f	a051175f-4e5f-4b93-a055-986936649f0a.htseq_counts.txt.gz	Transcriptome Profiling	Gene Expression Quantification	MMRF-COMMPASS	MMRF_1038	MMRF_1038_1_BM_CD138pos	Primary Blood Derived Cancer - Bone Marrow
b9e0dc1f-fe19-4b8e-954c-2b679691f9d9	2801f452-df9d-4067-b393-69f36597b26b.htseq_counts.txt.gz	Transcriptome Profiling	Gene Expression Quantification	MMRF-COMMPASS	MMRF_2172	MMRF_2172_1_BM_CD138pos	Primary Blood Derived Cancer - Bone Marrow
3bb72c4e-fb44-402e-b7f3-a6b5bd07a5f9	13d75120-5d66-46ff-bf5c-38bdc304dd48.htseq_counts.txt.gz	Transcriptome Profiling	Gene Expression Quantification	MMRF-COMMPASS	MMRF_1425	MMRF_1425_1_BM_CD138pos	Primary Blood Derived Cancer - Bone Marrow
d2e55a21-7b35-4f0a-93fa-c3fe94024e65	0a9e284b-fe80-41d6-b5ca-fa09033860ed.htseq_counts.txt.gz	Transcriptome Profiling	Gene Expression Quantification	MMRF-COMMPASS	MMRF_1537	MMRF_1537_1_BM_CD138pos	Primary Blood Derived Cancer - Bone Marrow
669347e3-1d28-4540-a4fa-753037a09697	f140e01c-3a57-4783-8a7e-f8aafed141a3.htseq_counts.txt.gz	Transcriptome Profiling	Gene Expression Quantification	MMRF-COMMPASS	MMRF_1845	MMRF_1845_1_BM_CD138pos	Primary Blood Derived Cancer - Bone Marrow
d9a021de-0824-434b-8f85-7ec9ce27f4eb	45557600-cfce-4cfc-9d4e-812764adbf70.htseq_counts.txt.gz	Transcriptome Profiling	Gene Expression Quantification	MMRF-COMMPASS	MMRF_2111	MMRF_2111_1_BM_CD138pos	Primary Blood Derived Cancer - Bone Marrow
815f861e-8ce7-4f3a-a428-a9c67572af61	f54d5801-6bbf-4bd4-859a-be2b61f2be8f.htseq_counts.txt.gz	Transcriptome Profiling	Gene Expression Quantification	MMRF-COMMPASS	MMRF_1312	MMRF_1312_1_BM_CD138pos	Primary Blood Derived Cancer - Bone Marrow
68f0f501-ae16-4a27-87e0-6bba11b35cd6	745c6c86-bc1c-41d4-be3e-b2f3f40cc18c.htseq_counts.txt.gz	Transcriptome Profiling	Gene Expression Quantification	MMRF-COMMPASS	MMRF_2815	MMRF_2815_1_BM_CD138pos	Primary Blood Derived Cancer - Bone Marrow
a25ca577-c55e-4c1c-ae25-1bef1a93fa41	9b37bf49-bbb3-42e6-b42b-95806fbd06f9.htseq_counts.txt.gz	Transcriptome Profiling	Gene Expression Quantification	MMRF-COMMPASS	MMRF_2634	MMRF_2634_1_BM_CD138pos	Primary Blood Derived Cancer - Bone Marrow
9e72aede-82f4-436c-894f-507ccec69456	23dde1a3-1455-4cac-95ae-910e3191a92b.htseq_counts.txt.gz	Transcriptome Profiling	Gene Expression Quantification	MMRF-COMMPASS	MMRF_1235	MMRF_1235_2_BM_CD138pos	Recurrent Blood Derived Cancer - Bone Marrow
b0d6c8b7-d1df-4aae-a1ce-766a8d840726	103218dc-8414-4c3b-9f57-1c427769e72c.htseq_counts.txt.gz	Transcriptome Profiling	Gene Expression Quantification	MMRF-COMMPASS	MMRF_2680	MMRF_2680_1_BM_CD138pos	Primary Blood Derived Cancer - Bone Marrow
e71c6b61-f196-4c57-b569-b32a3f357d07	0ac47110-597d-4117-853b-3803d1e92300.htseq_counts.txt.gz	Transcriptome Profiling	Gene Expression Quantification	MMRF-COMMPASS	MMRF_2750	MMRF_2750_1_BM_CD138pos	Primary Blood Derived Cancer - Bone Marrow
720dcae2-2e89-4c63-98bb-3b059d8a2ffe	2dee236e-d1a7-4dcc-9008-8db6955842a2.htseq_counts.txt.gz	Transcriptome Profiling	Gene Expression Quantification	MMRF-COMMPASS	MMRF_1049	MMRF_1049_2_BM_CD138pos	Recurrent Blood Derived Cancer - Bone Marrow
adb8d0bd-2b36-4a44-ba0a-1f35a9bf8785	a9b0543c-0912-4032-aedd-2d37ca83e4de.htseq_counts.txt.gz	Transcriptome Profiling	Gene Expression Quantification	MMRF-COMMPASS	MMRF_1137	MMRF_1137_4_BM_CD138pos	Recurrent Blood Derived Cancer - Bone Marrow
b9a6143b-9b31-4381-b10c-0a20b6b74339	5f445485-755a-4632-b9f9-543c85013256.htseq_counts.txt.gz	Transcriptome Profiling	Gene Expression Quantification	MMRF-COMMPASS	MMRF_1164	MMRF_1164_1_BM_CD138pos	Primary Blood Derived Cancer - Bone Marrow
d72fe691-1c5c-47ca-98b8-8da2d328b1dc	70224ddf-6d3c-4380-81ca-8ce1d591cb2c.htseq_counts.txt.gz	Transcriptome Profiling	Gene Expression Quantification	MMRF-COMMPASS	MMRF_2266	MMRF_2266_1_BM_CD138pos	Primary Blood Derived Cancer - Bone Marrow
e66d17a9-a9d7-4ce7-94ea-e628c9ec31c7	c615c591-2c68-4297-8df8-be1dc673c948.htseq_counts.txt.gz	Transcriptome Profiling	Gene Expression Quantification	MMRF-COMMPASS	MMRF_1466	MMRF_1466_1_BM_CD138pos	Primary Blood Derived Cancer - Bone Marrow
a625e34b-e8d2-4bc1-98d7-fbc8f43b95c8	4a08b6df-a8af-4b01-9dc3-5773edccd80e.htseq_counts.txt.gz	Transcriptome Profiling	Gene Expression Quantification	MMRF-COMMPASS	MMRF_2731	MMRF_2731_1_BM_CD138pos	Primary Blood Derived Cancer - Bone Marrow
7f6a5f96-e49e-40f0-b62d-4a62f5dd7b84	b643ce6a-e71a-49cf-82c6-960c6499c458.htseq_counts.txt.gz	Transcriptome Profiling	Gene Expression Quantification	MMRF-COMMPASS	MMRF_1380	MMRF_1380_1_BM_CD138pos	Primary Blood Derived Cancer - Bone Marrow
26475e39-9a87-491a-b83b-b9b5c431fd9c	67910391-94c0-49ce-b888-7f6c59b9368b.htseq_counts.txt.gz	Transcriptome Profiling	Gene Expression Quantification	MMRF-COMMPASS	MMRF_2518	MMRF_2518_1_BM_CD138pos	Primary Blood Derived Cancer - Bone Marrow
51cc6a02-fe35-453f-8c31-f273bebc7d47	6d3c5b2c-1336-458d-8b31-58bad1a3ab01.htseq_counts.txt.gz	Transcriptome Profiling	Gene Expression Quantification	MMRF-COMMPASS	MMRF_2787	MMRF_2787_1_BM_CD138pos	Primary Blood Derived Cancer - Bone Marrow
ce320d5e-1203-4ef1-841a-cbcd6d71b1aa	bd3bb3ff-b72f-4a2e-917f-463f277a6636.htseq_counts.txt.gz	Transcriptome Profiling	Gene Expression Quantification	MMRF-COMMPASS	MMRF_1867	MMRF_1867_1_BM_CD138pos	Primary Blood Derived Cancer - Bone Marrow
37f0ba04-598d-497d-8442-e6f19177be90	ba75eab8-e3ac-4a5d-b99c-6dbd2dca2d22.htseq_counts.txt.gz	Transcriptome Profiling	Gene Expression Quantification	MMRF-COMMPASS	MMRF_1916	MMRF_1916_1_BM_CD138pos	Primary Blood Derived Cancer - Bone Marrow
3793d394-dda2-4a3c-a948-3ec73d61b78e	e5d510f3-001b-4c65-969b-5040dcc48333.htseq_counts.txt.gz	Transcriptome Profiling	Gene Expression Quantification	MMRF-COMMPASS	MMRF_2638	MMRF_2638_1_BM_CD138pos	Primary Blood Derived Cancer - Bone Marrow
2e10c350-9686-4775-824c-401de8ee9272	dff65ad5-d1bf-4992-aa2f-b755269b5abe.htseq_counts.txt.gz	Transcriptome Profiling	Gene Expression Quantification	MMRF-COMMPASS	MMRF_1277	MMRF_1277_1_BM_CD138pos	Primary Blood Derived Cancer - Bone Marrow
3700488b-214e-45ed-b09d-abe7c3aba2cc	630337bc-59ae-472e-bd12-3d9b1eaf79bb.htseq_counts.txt.gz	Transcriptome Profiling	Gene Expression Quantification	MMRF-COMMPASS	MMRF_2749	MMRF_2749_1_BM_CD138pos	Primary Blood Derived Cancer - Bone Marrow
66b2c262-6cd9-4b8e-a198-7a3beb5d1801	b4aaa5f6-0d54-4252-9fb8-92bbe98122d4.htseq_counts.txt.gz	Transcriptome Profiling	Gene Expression Quantification	MMRF-COMMPASS	MMRF_1024	MMRF_1024_2_BM_CD138pos	Recurrent Blood Derived Cancer - Bone Marrow
32b75f8b-b248-4a23-9953-5a7bc0a8432c	a0b33c5e-ee17-46f7-88b2-7d1fbc6955de.htseq_counts.txt.gz	Transcriptome Profiling	Gene Expression Quantification	MMRF-COMMPASS	MMRF_2681	MMRF_2681_1_BM_CD138pos	Primary Blood Derived Cancer - Bone Marrow
db0547e0-0941-41fc-8e4d-8c593fd269fb	8a48531a-0b87-41f7-85ca-f478ed9dca9c.htseq_counts.txt.gz	Transcriptome Profiling	Gene Expression Quantification	MMRF-COMMPASS	MMRF_2325	MMRF_2325_1_BM_CD138pos	Primary Blood Derived Cancer - Bone Marrow
1cf93752-4391-497d-9ad8-125e720a5ec4	d217f918-c0f6-4f4a-9ba0-88dbdc85487a.htseq_counts.txt.gz	Transcriptome Profiling	Gene Expression Quantification	MMRF-COMMPASS	MMRF_2245	MMRF_2245_1_BM_CD138pos	Primary Blood Derived Cancer - Bone Marrow
9d4b08f4-9aee-419a-b649-8b9aaad984b5	1d7d9d56-7584-4fac-9702-f7e7d31392fb.htseq_counts.txt.gz	Transcriptome Profiling	Gene Expression Quantification	MMRF-COMMPASS	MMRF_1284	MMRF_1284_1_BM_CD138pos	Primary Blood Derived Cancer - Bone Marrow
7759b236-64dc-4e93-b741-916dc976bc72	09b4e569-3011-4d16-bace-f793d93d94a3.htseq_counts.txt.gz	Transcriptome Profiling	Gene Expression Quantification	MMRF-COMMPASS	MMRF_1520	MMRF_1520_1_BM_CD138pos	Primary Blood Derived Cancer - Bone Marrow
cacb2df0-4bcd-40e1-a26e-7da89423565d	ce2e671e-1a4f-4c9b-8987-774f72693fcd.htseq_counts.txt.gz	Transcriptome Profiling	Gene Expression Quantification	MMRF-COMMPASS	MMRF_2779	MMRF_2779_1_BM_CD138pos	Primary Blood Derived Cancer - Bone Marrow
1a1de3fa-e7e1-4847-b83f-ed65c30e1574	eec63bb3-38b1-4cd2-aacf-2c6fe312655c.htseq_counts.txt.gz	Transcriptome Profiling	Gene Expression Quantification	MMRF-COMMPASS	MMRF_2438	MMRF_2438_1_BM_CD138pos	Primary Blood Derived Cancer - Bone Marrow
7c75f812-6d7d-4fe7-a423-922157caa610	42122010-a9af-4da8-a0e5-be857223c6e7.htseq_counts.txt.gz	Transcriptome Profiling	Gene Expression Quantification	MMRF-COMMPASS	MMRF_1501	MMRF_1501_1_BM_CD138pos	Primary Blood Derived Cancer - Bone Marrow
6d1bf74b-4760-4799-ae86-59645cd8c5f7	1bf1cbcf-de80-4de8-b1cc-741d95a3b763.htseq_counts.txt.gz	Transcriptome Profiling	Gene Expression Quantification	MMRF-COMMPASS	MMRF_1229	MMRF_1229_3_BM_CD138pos	Recurrent Blood Derived Cancer - Bone Marrow
8a761b86-d7b9-4940-beaa-b2baa3619dc4	7156a9c4-1926-4a0c-b151-22c5aaf0dcc1.htseq_counts.txt.gz	Transcriptome Profiling	Gene Expression Quantification	MMRF-COMMPASS	MMRF_2238	MMRF_2238_1_BM_CD138pos	Primary Blood Derived Cancer - Bone Marrow
32fe4dfc-60ef-416e-93de-68a6dd423b4d	0334cd86-c0c2-4357-91ec-f77c40f742ea.htseq_counts.txt.gz	Transcriptome Profiling	Gene Expression Quantification	MMRF-COMMPASS	MMRF_2717	MMRF_2717_1_BM_CD138pos	Primary Blood Derived Cancer - Bone Marrow
48f31745-e97d-461f-b127-967b1ef80a93	58841e00-94be-4e92-9863-ae65a9fbab12.htseq_counts.txt.gz	Transcriptome Profiling	Gene Expression Quantification	MMRF-COMMPASS	MMRF_1888	MMRF_1888_1_BM_CD138pos	Primary Blood Derived Cancer - Bone Marrow
b2fda115-46da-4acd-8dca-991ea45edb82	db0fed99-cd30-4b04-af1a-7549c58d33ef.htseq_counts.txt.gz	Transcriptome Profiling	Gene Expression Quantification	MMRF-COMMPASS	MMRF_2039	MMRF_2039_1_BM_CD138pos	Primary Blood Derived Cancer - Bone Marrow
6af6a3db-deca-436e-a566-9969721d5648	2cfc1b5b-18a3-467b-80a1-f47e8629435f.htseq_counts.txt.gz	Transcriptome Profiling	Gene Expression Quantification	MMRF-COMMPASS	MMRF_1541	MMRF_1541_1_BM_CD138pos	Primary Blood Derived Cancer - Bone Marrow
a8c161dd-f3bb-441a-be3e-d234f8e4a45e	42939d2b-44c6-4085-bfef-e9fedf8ba74a.htseq_counts.txt.gz	Transcriptome Profiling	Gene Expression Quantification	MMRF-COMMPASS	MMRF_1614	MMRF_1614_1_BM_CD138pos	Primary Blood Derived Cancer - Bone Marrow
109e2aa5-7059-4c94-959c-787be121bbcb	cc40c711-39b7-464e-b9ef-bc448aba2411.htseq_counts.txt.gz	Transcriptome Profiling	Gene Expression Quantification	MMRF-COMMPASS	MMRF_2762	MMRF_2762_1_BM_CD138pos	Primary Blood Derived Cancer - Bone Marrow
0ffce811-dba1-4899-b8a0-5e635f162d0e	aa8e0583-47c1-43f0-83bf-153fe6600226.htseq_counts.txt.gz	Transcriptome Profiling	Gene Expression Quantification	MMRF-COMMPASS	MMRF_1882	MMRF_1882_1_BM_CD138pos	Primary Blood Derived Cancer - Bone Marrow
3dea72c4-adc7-46dc-810e-04bbaf0bad4b	7fe0b4ae-db6a-4f52-99ed-b15a4ed5cc1a.htseq_counts.txt.gz	Transcriptome Profiling	Gene Expression Quantification	MMRF-COMMPASS	MMRF_2089	MMRF_2089_3_BM_CD138pos	Recurrent Blood Derived Cancer - Bone Marrow
28201b72-c7ed-4169-97ec-9f3d12ee1492	d673dff4-8440-4f5e-93e0-c18b926d3d68.htseq_counts.txt.gz	Transcriptome Profiling	Gene Expression Quantification	MMRF-COMMPASS	MMRF_1099	MMRF_1099_1_BM_CD138pos	Primary Blood Derived Cancer - Bone Marrow
7ea9a568-c2cf-4e97-a423-138185a683e8	5d24f8ea-3ff0-4c36-b3cc-7e52242cbe98.htseq_counts.txt.gz	Transcriptome Profiling	Gene Expression Quantification	MMRF-COMMPASS	MMRF_2173	MMRF_2173_1_BM_CD138pos	Primary Blood Derived Cancer - Bone Marrow
ed0a1d90-16d2-4f17-9aeb-7310113c3a78	a6bffebf-f6d4-492a-a390-7118b8d03eaf.htseq_counts.txt.gz	Transcriptome Profiling	Gene Expression Quantification	MMRF-COMMPASS	MMRF_1130	MMRF_1130_1_BM_CD138pos	Primary Blood Derived Cancer - Bone Marrow
4d1e497e-efaa-4e6d-b831-d56287daf4c5	b1708398-43ac-422c-9058-33adf657f7cf.htseq_counts.txt.gz	Transcriptome Profiling	Gene Expression Quantification	MMRF-COMMPASS	MMRF_1694	MMRF_1694_1_BM_CD138pos	Primary Blood Derived Cancer - Bone Marrow
24a0f942-fcbb-42a2-b22b-84482be3a7ce	5fb78764-033a-46d8-bfc9-cef063f1c45c.htseq_counts.txt.gz	Transcriptome Profiling	Gene Expression Quantification	MMRF-COMMPASS	MMRF_1286	MMRF_1286_1_BM_CD138pos	Primary Blood Derived Cancer - Bone Marrow
ac48286e-0fb5-44c8-8f80-87122bdb746a	ea47c4e0-7276-4c71-86bb-388aa445426b.htseq_counts.txt.gz	Transcriptome Profiling	Gene Expression Quantification	MMRF-COMMPASS	MMRF_1897	MMRF_1897_1_PB_CD138pos	Primary Blood Derived Cancer - Peripheral Blood
0834de7d-3747-40e3-8cdf-494604164e90	d6c90910-6d2b-4792-a1fa-4f8ed4e9fe2e.htseq_counts.txt.gz	Transcriptome Profiling	Gene Expression Quantification	MMRF-COMMPASS	MMRF_2306	MMRF_2306_1_BM_CD138pos	Primary Blood Derived Cancer - Bone Marrow
8700bbf6-a317-467e-b150-bba57a17d8a3	24f4b610-7cb2-4722-a6e1-15386ecc9ea6.htseq_counts.txt.gz	Transcriptome Profiling	Gene Expression Quantification	MMRF-COMMPASS	MMRF_2305	MMRF_2305_1_BM_CD138pos	Primary Blood Derived Cancer - Bone Marrow
b2193719-636d-4a75-bfd7-79bd3dee1de9	b91f2b11-1ef3-4152-a326-45b1151f7980.htseq_counts.txt.gz	Transcriptome Profiling	Gene Expression Quantification	MMRF-COMMPASS	MMRF_1807	MMRF_1807_1_BM_CD138pos	Primary Blood Derived Cancer - Bone Marrow
87321d59-73a6-48cf-aa7b-68832615e518	0e189703-9cce-4dcb-8bb4-e37d0ae392cf.htseq_counts.txt.gz	Transcriptome Profiling	Gene Expression Quantification	MMRF-COMMPASS	MMRF_1721	MMRF_1721_1_BM_CD138pos	Primary Blood Derived Cancer - Bone Marrow
eff5efcc-7f23-4c04-b38d-298fc0bcf92d	27ec1857-99b0-4ceb-9c20-1d2291578b72.htseq_counts.txt.gz	Transcriptome Profiling	Gene Expression Quantification	MMRF-COMMPASS	MMRF_1846	MMRF_1846_1_BM_CD138pos	Primary Blood Derived Cancer - Bone Marrow
de176282-2599-46d3-a9ba-57bdc793a7cd	11e4cafe-eb2e-411a-b141-c45260f62858.htseq_counts.txt.gz	Transcriptome Profiling	Gene Expression Quantification	MMRF-COMMPASS	MMRF_2061	MMRF_2061_1_BM_CD138pos	Primary Blood Derived Cancer - Bone Marrow
ca7c1c99-bf22-4c31-bb8b-a77f03dd858d	020592e6-65bc-48e6-91e5-fb37a529705b.htseq_counts.txt.gz	Transcriptome Profiling	Gene Expression Quantification	MMRF-COMMPASS	MMRF_1857	MMRF_1857_1_BM_CD138pos	Primary Blood Derived Cancer - Bone Marrow
dc0369c8-140c-462a-8b28-0ee32c39d27a	1247adc1-85b9-46f9-a9a3-6d55ac22e7dd.htseq_counts.txt.gz	Transcriptome Profiling	Gene Expression Quantification	MMRF-COMMPASS	MMRF_1971	MMRF_1971_1_BM_CD138pos	Primary Blood Derived Cancer - Bone Marrow
169f34dd-0e8e-45ab-8abf-a4712e972969	5232e83c-8fe2-45c5-b02b-555f61b8a6f4.htseq_counts.txt.gz	Transcriptome Profiling	Gene Expression Quantification	MMRF-COMMPASS	MMRF_1655	MMRF_1655_1_PB_CD138pos	Primary Blood Derived Cancer - Peripheral Blood
c0110daa-347e-437a-bf5c-32134dd0f3f7	8082e05a-085c-403d-8a98-f764133a9e4b.htseq_counts.txt.gz	Transcriptome Profiling	Gene Expression Quantification	MMRF-COMMPASS	MMRF_2523	MMRF_2523_1_BM_CD138pos	Primary Blood Derived Cancer - Bone Marrow
793acfc9-5cb5-45a4-803c-32d926500a62	dc604b33-8f22-4001-9316-f5bc2ba535ec.htseq_counts.txt.gz	Transcriptome Profiling	Gene Expression Quantification	MMRF-COMMPASS	MMRF_1462	MMRF_1462_3_BM_CD138pos	Recurrent Blood Derived Cancer - Bone Marrow
0efc4411-d847-4f9e-8b9e-ea3a18f1724a	0b449bd1-e91a-44e0-80ed-928c09d5607c.htseq_counts.txt.gz	Transcriptome Profiling	Gene Expression Quantification	MMRF-COMMPASS	MMRF_1232	MMRF_1232_4_BM_CD138pos	Recurrent Blood Derived Cancer - Bone Marrow
6c0b06b6-255a-449b-b5dd-58142563628f	3b142ee8-0822-4d40-9a08-a7ee6d6616da.htseq_counts.txt.gz	Transcriptome Profiling	Gene Expression Quantification	MMRF-COMMPASS	MMRF_1715	MMRF_1715_1_BM_CD138pos	Primary Blood Derived Cancer - Bone Marrow
fea5915c-0334-4d82-ab13-ddd85ab93dfd	26c9d931-11ff-479e-921e-79b94c81fdbd.htseq_counts.txt.gz	Transcriptome Profiling	Gene Expression Quantification	MMRF-COMMPASS	MMRF_2379	MMRF_2379_1_BM_CD138pos	Primary Blood Derived Cancer - Bone Marrow
f0cee220-6862-4867-a38a-a70c73f313fa	f435397f-b91d-4482-bc2b-d295669b95de.htseq_counts.txt.gz	Transcriptome Profiling	Gene Expression Quantification	MMRF-COMMPASS	MMRF_2642	MMRF_2642_1_BM_CD138pos	Primary Blood Derived Cancer - Bone Marrow
96d66f41-12a6-40e9-aa96-2fbb79fb615b	165c1d30-b380-4a7d-a5d4-243fa9db3868.htseq_counts.txt.gz	Transcriptome Profiling	Gene Expression Quantification	MMRF-COMMPASS	MMRF_1965	MMRF_1965_1_BM_CD138pos	Primary Blood Derived Cancer - Bone Marrow
26b1d291-dc72-42fc-b9df-8bd264dcc712	cb43f3c5-49ff-432a-9020-3424abb9a3f8.htseq_counts.txt.gz	Transcriptome Profiling	Gene Expression Quantification	MMRF-COMMPASS	MMRF_2317	MMRF_2317_1_BM_CD138pos	Primary Blood Derived Cancer - Bone Marrow
299187e9-de7e-4b94-aa95-0118246d874e	42d87b71-c38a-44e8-9a5f-619696a5fa4f.htseq_counts.txt.gz	Transcriptome Profiling	Gene Expression Quantification	MMRF-COMMPASS	MMRF_1897	MMRF_1897_1_BM_CD138pos	Primary Blood Derived Cancer - Bone Marrow
1c3aa5d5-2b01-45eb-9656-5dad60acc1cc	1a1ff171-6220-402d-88e1-cb7cdb028bf7.htseq_counts.txt.gz	Transcriptome Profiling	Gene Expression Quantification	MMRF-COMMPASS	MMRF_2457	MMRF_2457_1_BM_CD138pos	Primary Blood Derived Cancer - Bone Marrow
6a8d882e-1569-4c75-80f0-67e8181843e4	da0c4311-33a2-4a14-a4b4-511cbc081a41.htseq_counts.txt.gz	Transcriptome Profiling	Gene Expression Quantification	MMRF-COMMPASS	MMRF_2539	MMRF_2539_1_BM_CD138pos	Primary Blood Derived Cancer - Bone Marrow
12abf086-86aa-4f33-9311-c47dd0f93660	4af6ac01-0ca7-4da6-be8d-93c5480a83b5.htseq_counts.txt.gz	Transcriptome Profiling	Gene Expression Quantification	MMRF-COMMPASS	MMRF_2567	MMRF_2567_1_BM_CD138pos	Primary Blood Derived Cancer - Bone Marrow
4136078f-2d16-4e5b-a077-ab059bc4e8cb	5f2f7f13-e8d1-451d-863b-96751f5fb009.htseq_counts.txt.gz	Transcriptome Profiling	Gene Expression Quantification	MMRF-COMMPASS	MMRF_1327	MMRF_1327_1_BM_CD138pos	Primary Blood Derived Cancer - Bone Marrow
9570fbc6-1a6b-497f-a26d-1d38a5609b5c	8672c3a8-a18d-4f3c-879a-328710ba4797.htseq_counts.txt.gz	Transcriptome Profiling	Gene Expression Quantification	MMRF-COMMPASS	MMRF_2705	MMRF_2705_1_BM_CD138pos	Primary Blood Derived Cancer - Bone Marrow
b8242375-00dc-4fae-a1c9-ad4ea2cd13dd	47dec967-6b95-40af-bbd8-b196680f30e1.htseq_counts.txt.gz	Transcriptome Profiling	Gene Expression Quantification	MMRF-COMMPASS	MMRF_1584	MMRF_1584_1_BM_CD138pos	Primary Blood Derived Cancer - Bone Marrow
564079a4-6d9d-4ef5-9457-868aa5e26b00	2fc7ad25-68ef-4635-8134-a77de0ab6527.htseq_counts.txt.gz	Transcriptome Profiling	Gene Expression Quantification	MMRF-COMMPASS	MMRF_2093	MMRF_2093_1_BM_CD138pos	Primary Blood Derived Cancer - Bone Marrow
b4b9f228-5713-4669-833d-761f6dbdc276	e1b78780-909e-4a52-9849-50139e4b8043.htseq_counts.txt.gz	Transcriptome Profiling	Gene Expression Quantification	MMRF-COMMPASS	MMRF_1179	MMRF_1179_2_BM_CD138pos	Recurrent Blood Derived Cancer - Bone Marrow
a6c613c6-5213-419f-b250-e667b9849198	f5c4444d-4c44-4417-9a2f-7610f44657b4.htseq_counts.txt.gz	Transcriptome Profiling	Gene Expression Quantification	MMRF-COMMPASS	MMRF_2692	MMRF_2692_1_BM_CD138pos	Primary Blood Derived Cancer - Bone Marrow
18d97fa2-33e8-4414-974c-9a90ab0ecc9b	cfde826b-8c51-47cf-8657-f304b7d2b0cc.htseq_counts.txt.gz	Transcriptome Profiling	Gene Expression Quantification	MMRF-COMMPASS	MMRF_2667	MMRF_2667_1_BM_CD138pos	Primary Blood Derived Cancer - Bone Marrow
a6a06463-342f-4037-bcd8-e665f3be3b14	002c7f6b-6916-42df-b7bc-a31e0f83f0cf.htseq_counts.txt.gz	Transcriptome Profiling	Gene Expression Quantification	MMRF-COMMPASS	MMRF_2587	MMRF_2587_1_BM_CD138pos	Primary Blood Derived Cancer - Bone Marrow
583f1496-9fec-48a1-9869-d980c3f0dc20	a1ca1fe0-9865-4b95-a7ce-4b87b0e9a735.htseq_counts.txt.gz	Transcriptome Profiling	Gene Expression Quantification	MMRF-COMMPASS	MMRF_2422	MMRF_2422_1_BM_CD138pos	Primary Blood Derived Cancer - Bone Marrow
90be9ab5-be6b-4290-b2b7-50007666f53b	40e8c3a5-39d0-4b0f-a8ba-827392a5ed4d.htseq_counts.txt.gz	Transcriptome Profiling	Gene Expression Quantification	MMRF-COMMPASS	MMRF_1413	MMRF_1413_1_BM_CD138pos	Primary Blood Derived Cancer - Bone Marrow
cd9b26cf-d378-4a84-a947-9a5a69b32b09	5a50c07a-4721-42e6-aa81-175f3d65bb40.htseq_counts.txt.gz	Transcriptome Profiling	Gene Expression Quantification	MMRF-COMMPASS	MMRF_2767	MMRF_2767_1_BM_CD138pos	Primary Blood Derived Cancer - Bone Marrow
13226fbd-0075-43e5-9787-5b5a7ac0ea3e	602ce9af-ba1b-4016-b813-5cd6975c581b.htseq_counts.txt.gz	Transcriptome Profiling	Gene Expression Quantification	MMRF-COMMPASS	MMRF_1260	MMRF_1260_1_BM_CD138pos	Primary Blood Derived Cancer - Bone Marrow
daaffc37-badc-4fe5-b7a1-155c2c58e7d0	ec16e641-79c1-4662-b65d-9d870824a487.htseq_counts.txt.gz	Transcriptome Profiling	Gene Expression Quantification	MMRF-COMMPASS	MMRF_2018	MMRF_2018_1_BM_CD138pos	Primary Blood Derived Cancer - Bone Marrow
d767a687-e22f-47ea-b01f-a12141a97437	79b15155-0dc5-4bf3-ae76-28b813d89c4d.htseq_counts.txt.gz	Transcriptome Profiling	Gene Expression Quantification	MMRF-COMMPASS	MMRF_2194	MMRF_2194_2_BM_CD138pos	Recurrent Blood Derived Cancer - Bone Marrow
c6bb635d-4365-488d-85d8-07c050b361c8	c1dea768-8ed2-4607-b1e7-fcc84a49416a.htseq_counts.txt.gz	Transcriptome Profiling	Gene Expression Quantification	MMRF-COMMPASS	MMRF_1705	MMRF_1705_1_BM_CD138pos	Primary Blood Derived Cancer - Bone Marrow
e90de8b0-d3b1-424b-8459-f73974265843	1000653d-9370-4611-a888-0695b2cd1543.htseq_counts.txt.gz	Transcriptome Profiling	Gene Expression Quantification	MMRF-COMMPASS	MMRF_1967	MMRF_1967_1_BM_CD138pos	Primary Blood Derived Cancer - Bone Marrow
e63cae47-c2bc-4cdd-b20f-a54968ee9913	79a6e620-ebcf-4055-9e99-aade9271887f.htseq_counts.txt.gz	Transcriptome Profiling	Gene Expression Quantification	MMRF-COMMPASS	MMRF_2757	MMRF_2757_1_BM_CD138pos	Primary Blood Derived Cancer - Bone Marrow
256679a3-4ff2-48cd-a3cf-d34781585404	6e58d691-a1e1-4ab2-9b0d-66e7490bab95.htseq_counts.txt.gz	Transcriptome Profiling	Gene Expression Quantification	MMRF-COMMPASS	MMRF_1030	MMRF_1030_1_BM_CD138pos	Primary Blood Derived Cancer - Bone Marrow
f45ddc6c-6fc6-4b4e-b9bf-006c7064c584	ccd12938-9f03-4f23-b64d-1774b681c64e.htseq_counts.txt.gz	Transcriptome Profiling	Gene Expression Quantification	MMRF-COMMPASS	MMRF_1963	MMRF_1963_1_BM_CD138pos	Primary Blood Derived Cancer - Bone Marrow
55f29011-539b-4441-92a1-be5a732d13de	5b8f6ffb-c410-43c9-89e2-6f39659351fa.htseq_counts.txt.gz	Transcriptome Profiling	Gene Expression Quantification	MMRF-COMMPASS	MMRF_2458	MMRF_2458_1_BM_CD138pos	Primary Blood Derived Cancer - Bone Marrow
cbe21100-419c-476a-a9a6-dfe46b4817a1	b5b4e6fe-20d5-4240-849a-c04593cec742.htseq_counts.txt.gz	Transcriptome Profiling	Gene Expression Quantification	MMRF-COMMPASS	MMRF_1698	MMRF_1698_1_BM_CD138pos	Primary Blood Derived Cancer - Bone Marrow
a9316117-8d44-4e43-abae-7563c0bd8f37	83686ac1-5e27-4cd6-9563-2e0907ba9e37.htseq_counts.txt.gz	Transcriptome Profiling	Gene Expression Quantification	MMRF-COMMPASS	MMRF_2621	MMRF_2621_1_BM_CD138pos	Primary Blood Derived Cancer - Bone Marrow
48c4c83c-8589-47d1-b62e-d59c3ee22682	58644eb4-0dc3-4e4e-93a3-09a791be5202.htseq_counts.txt.gz	Transcriptome Profiling	Gene Expression Quantification	MMRF-COMMPASS	MMRF_1308	MMRF_1308_1_BM_CD138pos	Primary Blood Derived Cancer - Bone Marrow
654cf792-b324-467d-9739-2fc3474da2a8	1f97e7d5-ce14-43db-8eea-19f7e2dfead1.htseq_counts.txt.gz	Transcriptome Profiling	Gene Expression Quantification	MMRF-COMMPASS	MMRF_1910	MMRF_1910_1_BM_CD138pos	Primary Blood Derived Cancer - Bone Marrow
151977d3-e4fd-40e5-98bd-2a73a0fdcae3	2209fafa-d963-4a34-ae27-aadae1ce0493.htseq_counts.txt.gz	Transcriptome Profiling	Gene Expression Quantification	MMRF-COMMPASS	MMRF_2316	MMRF_2316_1_BM_CD138pos	Primary Blood Derived Cancer - Bone Marrow
8f1ea753-9435-4614-ae93-a5464e600196	7f534415-7a08-4d18-972a-ac54611040cc.htseq_counts.txt.gz	Transcriptome Profiling	Gene Expression Quantification	MMRF-COMMPASS	MMRF_1496	MMRF_1496_1_BM_CD138pos	Primary Blood Derived Cancer - Bone Marrow
60dbd06d-a75a-45e4-a258-557915b515fa	94b71908-b397-42d8-ab21-e6022910533a.htseq_counts.txt.gz	Transcriptome Profiling	Gene Expression Quantification	MMRF-COMMPASS	MMRF_1324	MMRF_1324_1_BM_CD138pos	Primary Blood Derived Cancer - Bone Marrow
1c1cec72-9be4-4ae0-ac7c-d001e33e02a7	6a71f4cc-ffd6-44a8-8d9b-551da9d5c57c.htseq_counts.txt.gz	Transcriptome Profiling	Gene Expression Quantification	MMRF-COMMPASS	MMRF_1216	MMRF_1216_1_BM_CD138pos	Primary Blood Derived Cancer - Bone Marrow
9b23da43-002d-47bd-ab33-5de1f6523fde	7c858012-02cc-45f6-b802-f75de09f2029.htseq_counts.txt.gz	Transcriptome Profiling	Gene Expression Quantification	MMRF-COMMPASS	MMRF_1512	MMRF_1512_1_BM_CD138pos	Primary Blood Derived Cancer - Bone Marrow
373431fa-8c41-4dba-b039-dc35faba6ec8	341edb10-ce7f-44d8-bb13-ea1168fb937d.htseq_counts.txt.gz	Transcriptome Profiling	Gene Expression Quantification	MMRF-COMMPASS	MMRF_2834	MMRF_2834_1_BM_CD138pos	Primary Blood Derived Cancer - Bone Marrow
dcbaa5c8-6117-4590-96db-2c221f36d166	e8509ad1-1ea3-47d1-9ec1-9b4739ab23b4.htseq_counts.txt.gz	Transcriptome Profiling	Gene Expression Quantification	MMRF-COMMPASS	MMRF_2583	MMRF_2583_1_BM_CD138pos	Primary Blood Derived Cancer - Bone Marrow
912ce62d-7fa6-42d6-8b24-869731ca446e	7ede3541-3689-4fd3-99d6-0579f974179c.htseq_counts.txt.gz	Transcriptome Profiling	Gene Expression Quantification	MMRF-COMMPASS	MMRF_2853	MMRF_2853_1_BM_CD138pos	Primary Blood Derived Cancer - Bone Marrow
1d0c055c-5ad4-4536-aad3-ee333444a1df	8e1b33b5-801d-43ec-a7e4-e86756635f33.htseq_counts.txt.gz	Transcriptome Profiling	Gene Expression Quantification	MMRF-COMMPASS	MMRF_1360	MMRF_1360_1_BM_CD138pos	Primary Blood Derived Cancer - Bone Marrow
de7c5254-11a7-489d-9c7c-a563a3eff86b	d15f43d1-2852-433a-920a-5fca848b73a0.htseq_counts.txt.gz	Transcriptome Profiling	Gene Expression Quantification	MMRF-COMMPASS	MMRF_1917	MMRF_1917_1_BM_CD138pos	Primary Blood Derived Cancer - Bone Marrow
1f528612-c631-42ee-baf1-dca95e5afa66	bf34bc0c-4fc0-4102-b89c-d6dc9b37608f.htseq_counts.txt.gz	Transcriptome Profiling	Gene Expression Quantification	MMRF-COMMPASS	MMRF_2017	MMRF_2017_1_BM_CD138pos	Primary Blood Derived Cancer - Bone Marrow
07e7dc9e-6d49-45a5-99a8-67672582b00a	c94432c2-97fd-479e-911e-5f0c932647dd.htseq_counts.txt.gz	Transcriptome Profiling	Gene Expression Quantification	MMRF-COMMPASS	MMRF_1654	MMRF_1654_1_BM_CD138pos	Primary Blood Derived Cancer - Bone Marrow
15a9dbc7-3ff6-4084-ab0d-6462ce7d34cd	8a7cce47-f20c-4ee8-97c6-3e005a43f986.htseq_counts.txt.gz	Transcriptome Profiling	Gene Expression Quantification	MMRF-COMMPASS	MMRF_1814	MMRF_1814_1_BM_CD138pos	Primary Blood Derived Cancer - Bone Marrow
23252121-5512-48ff-b160-2764ab862e64	91120318-ab5e-47f6-8455-72bed1d43da6.htseq_counts.txt.gz	Transcriptome Profiling	Gene Expression Quantification	MMRF-COMMPASS	MMRF_1250	MMRF_1250_1_BM_CD138pos	Primary Blood Derived Cancer - Bone Marrow
726934b4-df17-4df6-b005-7a6f9ff4d1d8	f471d8fc-9986-47ce-8d03-d93b66111b8b.htseq_counts.txt.gz	Transcriptome Profiling	Gene Expression Quantification	MMRF-COMMPASS	MMRF_1837	MMRF_1837_1_BM_CD138pos	Primary Blood Derived Cancer - Bone Marrow
e6e6f65c-7cde-4eb3-a4db-de63b2134638	51693007-4e78-44a0-b166-99c25fd0911e.htseq_counts.txt.gz	Transcriptome Profiling	Gene Expression Quantification	MMRF-COMMPASS	MMRF_1835	MMRF_1835_1_BM_CD138pos	Primary Blood Derived Cancer - Bone Marrow
4cd99233-d115-4fcd-9d9d-4c48aed2ce8c	d1b87cc3-cec2-4351-a59c-44f58e398bf1.htseq_counts.txt.gz	Transcriptome Profiling	Gene Expression Quantification	MMRF-COMMPASS	MMRF_2639	MMRF_2639_1_BM_CD138pos	Primary Blood Derived Cancer - Bone Marrow
84bb4a73-89e4-4425-bf5d-ec68d0768e7e	41ce5e92-d296-44f6-9655-7c9063b3f1c1.htseq_counts.txt.gz	Transcriptome Profiling	Gene Expression Quantification	MMRF-COMMPASS	MMRF_1153	MMRF_1153_1_BM_CD138pos	Primary Blood Derived Cancer - Bone Marrow
378aa2e5-022f-4750-adad-6a9cf34dacbe	1703d17a-dc55-4c02-8177-32f97a1d6f00.htseq_counts.txt.gz	Transcriptome Profiling	Gene Expression Quantification	MMRF-COMMPASS	MMRF_2799	MMRF_2799_1_BM_CD138pos	Primary Blood Derived Cancer - Bone Marrow
395033ea-a206-40ed-be0b-d0fdcc64c89d	b1cbcca0-738e-4b2e-92ec-7fa962dadeac.htseq_counts.txt.gz	Transcriptome Profiling	Gene Expression Quantification	MMRF-COMMPASS	MMRF_2091	MMRF_2091_1_BM_CD138pos	Primary Blood Derived Cancer - Bone Marrow
d150d296-b91b-47b9-a370-9606aee56d34	629e8a9b-234c-4dfe-8c65-00a8f3919f35.htseq_counts.txt.gz	Transcriptome Profiling	Gene Expression Quantification	MMRF-COMMPASS	MMRF_2384	MMRF_2384_1_BM_CD138pos	Primary Blood Derived Cancer - Bone Marrow
09f5f4c4-ba5e-4747-8e8f-a71b4ef35d3c	6e7a3cfc-eb59-4a1a-ab45-38bb83d52bc9.htseq_counts.txt.gz	Transcriptome Profiling	Gene Expression Quantification	MMRF-COMMPASS	MMRF_1865	MMRF_1865_1_BM_CD138pos	Primary Blood Derived Cancer - Bone Marrow
d785b89f-b00b-418d-8b84-2340f0f16f30	ac77b3eb-1feb-49fb-8cd5-54a32a4d9b13.htseq_counts.txt.gz	Transcriptome Profiling	Gene Expression Quantification	MMRF-COMMPASS	MMRF_1780	MMRF_1780_1_BM_CD138pos	Primary Blood Derived Cancer - Bone Marrow
38c25f26-9383-499c-8455-4a3c7f611592	a28227a9-9e5f-4f71-89f8-81754c144ee1.htseq_counts.txt.gz	Transcriptome Profiling	Gene Expression Quantification	MMRF-COMMPASS	MMRF_1458	MMRF_1458_1_BM_CD138pos	Primary Blood Derived Cancer - Bone Marrow
80216307-1280-4a92-8ba6-6c825b069dc7	2d9dff1a-5c40-4604-bac1-86f745bd367c.htseq_counts.txt.gz	Transcriptome Profiling	Gene Expression Quantification	MMRF-COMMPASS	MMRF_2751	MMRF_2751_1_BM_CD138pos	Primary Blood Derived Cancer - Bone Marrow
270e193d-f006-4b05-8be2-7d9447846367	f509c181-d19a-49c7-b80e-9027761f2791.htseq_counts.txt.gz	Transcriptome Profiling	Gene Expression Quantification	MMRF-COMMPASS	MMRF_1293	MMRF_1293_1_BM_CD138pos	Primary Blood Derived Cancer - Bone Marrow
0791607b-9d22-4a34-95b8-210bf065633a	f068292c-e61b-4960-8a31-9936107d8c77.htseq_counts.txt.gz	Transcriptome Profiling	Gene Expression Quantification	MMRF-COMMPASS	MMRF_1618	MMRF_1618_1_BM_CD138pos	Primary Blood Derived Cancer - Bone Marrow
49e284c8-3d6d-41b1-8dfe-854d6c2173d0	d82edb56-e3d2-4b92-9b76-7fe061f82613.htseq_counts.txt.gz	Transcriptome Profiling	Gene Expression Quantification	MMRF-COMMPASS	MMRF_1453	MMRF_1453_1_BM_CD138pos	Primary Blood Derived Cancer - Bone Marrow
88b96469-3565-4500-98db-72d17bd249f5	183a9a63-4eaf-48de-ae51-ae3d47e50c31.htseq_counts.txt.gz	Transcriptome Profiling	Gene Expression Quantification	MMRF-COMMPASS	MMRF_2774	MMRF_2774_1_BM_CD138pos	Primary Blood Derived Cancer - Bone Marrow
1e7a1ab0-883f-4a53-97d3-e97127dcdf1a	a68c4dd1-aee2-471f-b8bb-73a460a65983.htseq_counts.txt.gz	Transcriptome Profiling	Gene Expression Quantification	MMRF-COMMPASS	MMRF_1543	MMRF_1543_1_BM_CD138pos	Primary Blood Derived Cancer - Bone Marrow
7ce17b22-465a-4684-9ae3-2f0396fadd47	a4b13166-b76e-4e50-848e-7bf5619ea654.htseq_counts.txt.gz	Transcriptome Profiling	Gene Expression Quantification	MMRF-COMMPASS	MMRF_2373	MMRF_2373_1_BM_CD138pos	Primary Blood Derived Cancer - Bone Marrow
8600c597-2d77-4489-b251-ea412aca5219	022afb77-ddef-46d6-ab24-91dd4cc40806.htseq_counts.txt.gz	Transcriptome Profiling	Gene Expression Quantification	MMRF-COMMPASS	MMRF_1766	MMRF_1766_1_BM_CD138pos	Primary Blood Derived Cancer - Bone Marrow
1427aa0d-1a03-46f3-956a-ada367f29545	d6b37299-fa7d-4508-94eb-79679ed349bb.htseq_counts.txt.gz	Transcriptome Profiling	Gene Expression Quantification	MMRF-COMMPASS	MMRF_1499	MMRF_1499_1_BM_CD138pos	Primary Blood Derived Cancer - Bone Marrow
1b01c7d4-db34-4778-bbd3-42bd07001c58	901a008e-aae1-421a-b2f5-407654fab9c6.htseq_counts.txt.gz	Transcriptome Profiling	Gene Expression Quantification	MMRF-COMMPASS	MMRF_1510	MMRF_1510_1_BM_CD138pos	Primary Blood Derived Cancer - Bone Marrow
32b1f21f-cf98-43a6-a92e-75fdc66bf5cc	8a00bed6-a11e-4de4-8c7a-adea46319408.htseq_counts.txt.gz	Transcriptome Profiling	Gene Expression Quantification	MMRF-COMMPASS	MMRF_1950	MMRF_1950_1_BM_CD138pos	Primary Blood Derived Cancer - Bone Marrow
c97e1038-89b4-49c4-acfa-0e8c1d04a172	84d14e9a-dc5e-4589-8c79-fac347c4cbed.htseq_counts.txt.gz	Transcriptome Profiling	Gene Expression Quantification	MMRF-COMMPASS	MMRF_1871	MMRF_1871_1_BM_CD138pos	Primary Blood Derived Cancer - Bone Marrow
83907937-6934-4bb3-9a9a-6f363f35164a	196a822d-f1b7-4e12-93cd-3e2f1a3995ce.htseq_counts.txt.gz	Transcriptome Profiling	Gene Expression Quantification	MMRF-COMMPASS	MMRF_2778	MMRF_2778_1_BM_CD138pos	Primary Blood Derived Cancer - Bone Marrow
69ca67c8-7c07-4c8b-9be7-f4561cb0fe53	bc53d030-8894-4958-aad6-a32eb305cef5.htseq_counts.txt.gz	Transcriptome Profiling	Gene Expression Quantification	MMRF-COMMPASS	MMRF_1478	MMRF_1478_1_BM_CD138pos	Primary Blood Derived Cancer - Bone Marrow
3c05e5ec-aa54-4b23-8b3a-f2bef1c57b5a	293f645c-0a6e-4596-9fa7-f427743fa849.htseq_counts.txt.gz	Transcriptome Profiling	Gene Expression Quantification	MMRF-COMMPASS	MMRF_1205	MMRF_1205_2_BM_CD138pos	Recurrent Blood Derived Cancer - Bone Marrow
a6045289-9de3-43d2-be78-fd62b432c19b	f0ef8794-6e68-42e6-9505-01181ee971d9.htseq_counts.txt.gz	Transcriptome Profiling	Gene Expression Quantification	MMRF-COMMPASS	MMRF_1932	MMRF_1932_1_BM_CD138pos	Primary Blood Derived Cancer - Bone Marrow
d92c5b29-5e42-4fdf-b60b-f557a193f6c2	0fa19055-2acc-4638-88a4-85b0f5bd1e3f.htseq_counts.txt.gz	Transcriptome Profiling	Gene Expression Quantification	MMRF-COMMPASS	MMRF_2087	MMRF_2087_2_BM_CD138pos	Recurrent Blood Derived Cancer - Bone Marrow
162bb6cb-1ee2-47d0-94d2-a4325e08037e	d5dc2ddd-6376-4148-b272-1616b0d4b83c.htseq_counts.txt.gz	Transcriptome Profiling	Gene Expression Quantification	MMRF-COMMPASS	MMRF_2204	MMRF_2204_1_BM_CD138pos	Primary Blood Derived Cancer - Bone Marrow
e3cd0fec-201a-41be-91ad-8fb14c622d6b	07c00689-4b9e-4098-b957-41bdb5ec50d3.htseq_counts.txt.gz	Transcriptome Profiling	Gene Expression Quantification	MMRF-COMMPASS	MMRF_1403	MMRF_1403_1_BM_CD138pos	Primary Blood Derived Cancer - Bone Marrow
feb1a2ef-6a00-4f32-8316-2ffd292dbb85	bf323481-e113-4356-83a1-058cff2a24c6.htseq_counts.txt.gz	Transcriptome Profiling	Gene Expression Quantification	MMRF-COMMPASS	MMRF_1538	MMRF_1538_1_BM_CD138pos	Primary Blood Derived Cancer - Bone Marrow
e0624d98-59b9-49cf-a8fe-806903efccad	297071e2-5a6c-4d38-b977-8a9b692337fb.htseq_counts.txt.gz	Transcriptome Profiling	Gene Expression Quantification	MMRF-COMMPASS	MMRF_2628	MMRF_2628_1_BM_CD138pos	Primary Blood Derived Cancer - Bone Marrow
d06bdbca-b7e6-4869-a4d8-3035b9e395e6	289c03ac-a702-4723-bf33-eb1761be9839.htseq_counts.txt.gz	Transcriptome Profiling	Gene Expression Quantification	MMRF-COMMPASS	MMRF_2200	MMRF_2200_1_BM_CD138pos	Primary Blood Derived Cancer - Bone Marrow
7979433c-db3c-47c0-afb5-52672ff2f5db	4a8c13b5-226a-4ca1-8807-14a6463b632e.htseq_counts.txt.gz	Transcriptome Profiling	Gene Expression Quantification	MMRF-COMMPASS	MMRF_1718	MMRF_1718_1_BM_CD138pos	Primary Blood Derived Cancer - Bone Marrow
bbb8d922-2ca0-47f5-b3d8-42b97a2e8efa	3b476b11-1e75-4bb7-9430-9d0e4b71f229.htseq_counts.txt.gz	Transcriptome Profiling	Gene Expression Quantification	MMRF-COMMPASS	MMRF_1079	MMRF_1079_2_BM_CD138pos	Recurrent Blood Derived Cancer - Bone Marrow
d3a8b96f-1e38-4131-b7f3-1addfe4440da	9d9626a9-30a0-47e3-bc5e-55f0b5599492.htseq_counts.txt.gz	Transcriptome Profiling	Gene Expression Quantification	MMRF-COMMPASS	MMRF_1540	MMRF_1540_1_BM_CD138pos	Primary Blood Derived Cancer - Bone Marrow
4fe655da-aafd-4e27-a858-62a54ddbbe30	69b3d09c-31f7-4738-b473-e3b53f4ae015.htseq_counts.txt.gz	Transcriptome Profiling	Gene Expression Quantification	MMRF-COMMPASS	MMRF_1424	MMRF_1424_1_BM_CD138pos	Primary Blood Derived Cancer - Bone Marrow
c3ada511-fb0d-4338-8a01-00619926676e	1436e381-3fd9-4560-96ef-2d1c6f7168e1.htseq_counts.txt.gz	Transcriptome Profiling	Gene Expression Quantification	MMRF-COMMPASS	MMRF_1267	MMRF_1267_1_BM_CD138pos	Primary Blood Derived Cancer - Bone Marrow
0075e242-22fe-4355-a57d-ab4279d5114f	81864a7d-9f46-43a3-ac0c-114cfe0a8e83.htseq_counts.txt.gz	Transcriptome Profiling	Gene Expression Quantification	MMRF-COMMPASS	MMRF_1451	MMRF_1451_1_BM_CD138pos	Primary Blood Derived Cancer - Bone Marrow
b98710f5-0c7f-4f11-90cf-10a942c1d572	b8a33c7d-78e3-443b-b222-77f50dffcb56.htseq_counts.txt.gz	Transcriptome Profiling	Gene Expression Quantification	MMRF-COMMPASS	MMRF_1790	MMRF_1790_1_BM_CD138pos	Primary Blood Derived Cancer - Bone Marrow
13c400a2-9b02-4f1b-82ea-0d4426196dd3	4f50337d-7a62-4716-820f-ff3484f8229a.htseq_counts.txt.gz	Transcriptome Profiling	Gene Expression Quantification	MMRF-COMMPASS	MMRF_1045	MMRF_1045_1_BM_CD138pos	Primary Blood Derived Cancer - Bone Marrow
e24504dc-3c19-464c-8c75-3e1eb9bd5811	f87675be-20d9-4bef-8c27-493ae9d84567.htseq_counts.txt.gz	Transcriptome Profiling	Gene Expression Quantification	MMRF-COMMPASS	MMRF_1977	MMRF_1977_1_BM_CD138pos	Primary Blood Derived Cancer - Bone Marrow
8d964f18-1dbe-4fe1-aee3-079730bac2af	fb8388c9-dc4f-4041-a2fe-5cfc10f4bdc6.htseq_counts.txt.gz	Transcriptome Profiling	Gene Expression Quantification	MMRF-COMMPASS	MMRF_1574	MMRF_1574_1_BM_CD138pos	Primary Blood Derived Cancer - Bone Marrow
b8ad80d1-b4d4-4f98-a370-bb3f902f61f5	874febee-e2cb-4172-831b-9bd478e12f06.htseq_counts.txt.gz	Transcriptome Profiling	Gene Expression Quantification	MMRF-COMMPASS	MMRF_1790	MMRF_1790_4_PB_CD138pos	Recurrent Blood Derived Cancer - Peripheral Blood
3515dadc-874d-493e-b216-c7e1a81d103c	937a3b7e-904b-4f64-8dd7-4d164c9878ca.htseq_counts.txt.gz	Transcriptome Profiling	Gene Expression Quantification	MMRF-COMMPASS	MMRF_2635	MMRF_2635_1_BM_CD138pos	Primary Blood Derived Cancer - Bone Marrow
4e3f1dd3-c227-4ac4-bc75-e0b444745849	aa4669bc-1cab-46a3-b61d-7b232c2b1d8f.htseq_counts.txt.gz	Transcriptome Profiling	Gene Expression Quantification	MMRF-COMMPASS	MMRF_1810	MMRF_1810_1_BM_CD138pos	Primary Blood Derived Cancer - Bone Marrow
8db0107c-6e57-4401-8142-8d307e884437	0a3ea308-fd45-41ba-aece-8fd102eacdf0.htseq_counts.txt.gz	Transcriptome Profiling	Gene Expression Quantification	MMRF-COMMPASS	MMRF_2557	MMRF_2557_1_BM_CD138pos	Primary Blood Derived Cancer - Bone Marrow
0a2073c8-60f2-4bdd-bfa9-78d6f41d03b4	05d523aa-1258-4173-90c1-dbfc4e849bb7.htseq_counts.txt.gz	Transcriptome Profiling	Gene Expression Quantification	MMRF-COMMPASS	MMRF_1061	MMRF_1061_3_BM_CD138pos	Recurrent Blood Derived Cancer - Bone Marrow
16f54aec-4030-4b50-be7f-7de7dac5a6f1	e2cc76cb-0dc3-49ae-aaf8-473fcd5e3c53.htseq_counts.txt.gz	Transcriptome Profiling	Gene Expression Quantification	MMRF-COMMPASS	MMRF_1157	MMRF_1157_4_BM_CD138pos	Recurrent Blood Derived Cancer - Bone Marrow
8eabf502-9741-41c8-9142-2a6b35c8c77d	327102bf-bd31-4895-adb0-7cf8209e05c6.htseq_counts.txt.gz	Transcriptome Profiling	Gene Expression Quantification	MMRF-COMMPASS	MMRF_1024	MMRF_1024_3_BM_CD138pos	Recurrent Blood Derived Cancer - Bone Marrow
80e283b7-ba73-45f9-b236-65e144aa3d28	83011967-6eca-4487-b140-365a04c17fc9.htseq_counts.txt.gz	Transcriptome Profiling	Gene Expression Quantification	MMRF-COMMPASS	MMRF_1189	MMRF_1189_1_BM_CD138pos	Primary Blood Derived Cancer - Bone Marrow
f2f51a42-1971-4165-800f-f38ec413e8f5	c0c34666-c651-461a-842b-4d16d52b3eee.htseq_counts.txt.gz	Transcriptome Profiling	Gene Expression Quantification	MMRF-COMMPASS	MMRF_1513	MMRF_1513_1_BM_CD138pos	Primary Blood Derived Cancer - Bone Marrow
397a6526-cd0e-4fa1-9e05-03a1c6fef7ef	eef675a7-1222-4c48-9b89-136ea7106ee2.htseq_counts.txt.gz	Transcriptome Profiling	Gene Expression Quantification	MMRF-COMMPASS	MMRF_2843	MMRF_2843_1_BM_CD138pos	Primary Blood Derived Cancer - Bone Marrow
a096d88a-1d2f-46a0-a242-de12e12266f4	60361cbc-ba0a-489f-b709-4368ef0936e9.htseq_counts.txt.gz	Transcriptome Profiling	Gene Expression Quantification	MMRF-COMMPASS	MMRF_2195	MMRF_2195_1_BM_CD138pos	Primary Blood Derived Cancer - Bone Marrow
7e3a7177-524b-4a6d-aedc-f189a81c9df8	007ab055-cc79-4f97-8f75-21fc93510f88.htseq_counts.txt.gz	Transcriptome Profiling	Gene Expression Quantification	MMRF-COMMPASS	MMRF_2225	MMRF_2225_1_BM_CD138pos	Primary Blood Derived Cancer - Bone Marrow
cacd9a22-7f5f-4318-8382-50532c056162	a1923158-2e54-4b00-9348-55a7a6efa3c2.htseq_counts.txt.gz	Transcriptome Profiling	Gene Expression Quantification	MMRF-COMMPASS	MMRF_2690	MMRF_2690_1_BM_CD138pos	Primary Blood Derived Cancer - Bone Marrow
f85b0759-81d9-466e-9362-331a6ddfb883	df06752a-6561-4c75-a3de-209d6657b3f5.htseq_counts.txt.gz	Transcriptome Profiling	Gene Expression Quantification	MMRF-COMMPASS	MMRF_1652	MMRF_1652_1_BM_CD138pos	Primary Blood Derived Cancer - Bone Marrow
4dc63b6e-da70-48ea-80a5-ab35ec01e17e	6dd42e76-8cd6-42c2-a360-73732fe714a6.htseq_counts.txt.gz	Transcriptome Profiling	Gene Expression Quantification	MMRF-COMMPASS	MMRF_2074	MMRF_2074_1_BM_CD138pos	Primary Blood Derived Cancer - Bone Marrow
37fa2c9d-cccb-4b76-9fa5-4b53170a5b03	c3a5dc2d-4209-4fa3-aae3-d434ce2c5f48.htseq_counts.txt.gz	Transcriptome Profiling	Gene Expression Quantification	MMRF-COMMPASS	MMRF_1778	MMRF_1778_1_PB_CD138pos	Primary Blood Derived Cancer - Peripheral Blood
9d578e2a-471b-4c89-8547-164953a94dfd	deb8991b-aff5-4b8e-9e11-12966cb545c2.htseq_counts.txt.gz	Transcriptome Profiling	Gene Expression Quantification	MMRF-COMMPASS	MMRF_1750	MMRF_1750_1_BM_CD138pos	Primary Blood Derived Cancer - Bone Marrow
79bf7b54-3795-4cd0-a65f-fd8d0496243f	a1b64cbb-4c15-403e-b6cf-d9dc7f6aabee.htseq_counts.txt.gz	Transcriptome Profiling	Gene Expression Quantification	MMRF-COMMPASS	MMRF_2519	MMRF_2519_1_BM_CD138pos	Primary Blood Derived Cancer - Bone Marrow
e3408945-f854-44d9-88cd-485551169610	8afceac7-3fc4-4c6a-abe8-bfa983a80d5c.htseq_counts.txt.gz	Transcriptome Profiling	Gene Expression Quantification	MMRF-COMMPASS	MMRF_2362	MMRF_2362_1_BM_CD138pos	Primary Blood Derived Cancer - Bone Marrow
927036a9-dcce-4799-8647-e6edc3fed8c7	fc4d5dd8-de0f-4cc3-9599-92ef5b24cd13.htseq_counts.txt.gz	Transcriptome Profiling	Gene Expression Quantification	MMRF-COMMPASS	MMRF_1596	MMRF_1596_1_BM_CD138pos	Primary Blood Derived Cancer - Bone Marrow
328e727b-c109-437f-9c68-7a86721e909b	71bf5e95-c39b-4b44-ab0f-8d989e4a69f6.htseq_counts.txt.gz	Transcriptome Profiling	Gene Expression Quantification	MMRF-COMMPASS	MMRF_2412	MMRF_2412_1_BM_CD138pos	Primary Blood Derived Cancer - Bone Marrow
bb4e0c3e-c417-4bd1-87c9-381202678de0	7f65cf29-5d65-4dbf-88b3-b7d95ca63b67.htseq_counts.txt.gz	Transcriptome Profiling	Gene Expression Quantification	MMRF-COMMPASS	MMRF_1639	MMRF_1639_3_BM_CD138pos	Recurrent Blood Derived Cancer - Bone Marrow
a0f0c21c-41f8-45eb-b110-5b5849745287	b222ad16-d0f3-4e64-a4a6-cb5cf702bf86.htseq_counts.txt.gz	Transcriptome Profiling	Gene Expression Quantification	MMRF-COMMPASS	MMRF_2468	MMRF_2468_1_BM_CD138pos	Primary Blood Derived Cancer - Bone Marrow
6e133235-4917-4a86-8274-fd838da8681e	eeba2ea4-4078-4255-b389-f2781baeef02.htseq_counts.txt.gz	Transcriptome Profiling	Gene Expression Quantification	MMRF-COMMPASS	MMRF_2830	MMRF_2830_1_BM_CD138pos	Primary Blood Derived Cancer - Bone Marrow
f16ff27a-66bf-4d30-b797-3fec24da6c51	45c05a56-5ed4-41c6-8350-bbca3d3f7088.htseq_counts.txt.gz	Transcriptome Profiling	Gene Expression Quantification	MMRF-COMMPASS	MMRF_2085	MMRF_2085_3_BM_CD138pos	Recurrent Blood Derived Cancer - Bone Marrow
50e89038-0dee-4ef3-8cc2-13a062264489	d9455fd2-e638-4355-a970-c45429c63627.htseq_counts.txt.gz	Transcriptome Profiling	Gene Expression Quantification	MMRF-COMMPASS	MMRF_1889	MMRF_1889_2_BM_CD138pos	Primary Blood Derived Cancer - Bone Marrow
cf95b8e4-bb49-4dce-bc37-ff9d3eb14e32	fb06930b-ca4b-47e7-88e3-13b8f6c48fc6.htseq_counts.txt.gz	Transcriptome Profiling	Gene Expression Quantification	MMRF-COMMPASS	MMRF_1972	MMRF_1972_1_BM_CD138pos	Primary Blood Derived Cancer - Bone Marrow
e67346d1-8115-48e7-adfb-15901becfe78	359a17f3-f1d9-4679-ab4e-6ebf2ce5eb1a.htseq_counts.txt.gz	Transcriptome Profiling	Gene Expression Quantification	MMRF-COMMPASS	MMRF_1651	MMRF_1651_1_BM_CD138pos	Primary Blood Derived Cancer - Bone Marrow
b9aab227-3435-4f7d-97d5-d1acc46ea7cc	98c25525-00e1-4220-ba1b-3781d73ac5a7.htseq_counts.txt.gz	Transcriptome Profiling	Gene Expression Quantification	MMRF-COMMPASS	MMRF_2399	MMRF_2399_1_BM_CD138pos	Primary Blood Derived Cancer - Bone Marrow
d776bed5-9963-4695-9251-d482a536db06	43cdc700-66cf-4bed-b8fd-afd2ba6db5cb.htseq_counts.txt.gz	Transcriptome Profiling	Gene Expression Quantification	MMRF-COMMPASS	MMRF_2832	MMRF_2832_1_BM_CD138pos	Primary Blood Derived Cancer - Bone Marrow
5ea401d8-af6c-4e0c-af17-1f5b2d768619	28868b2b-583b-4ed7-a8a0-d0a71a70ce74.htseq_counts.txt.gz	Transcriptome Profiling	Gene Expression Quantification	MMRF-COMMPASS	MMRF_1739	MMRF_1739_1_BM_CD138pos	Primary Blood Derived Cancer - Bone Marrow
9c545c3b-79d4-4bbf-9940-4e572627e3e9	2cd4ece5-3e8d-4a49-8050-f1035882830f.htseq_counts.txt.gz	Transcriptome Profiling	Gene Expression Quantification	MMRF-COMMPASS	MMRF_1542	MMRF_1542_1_BM_CD138pos	Primary Blood Derived Cancer - Bone Marrow
0cc2bc7e-0a06-4264-ba91-54840b4c8e56	7b2bbfc9-458c-4334-b078-aeda108597ea.htseq_counts.txt.gz	Transcriptome Profiling	Gene Expression Quantification	MMRF-COMMPASS	MMRF_2367	MMRF_2367_1_BM_CD138pos	Primary Blood Derived Cancer - Bone Marrow
b7a92c05-736a-419f-8b40-81bc1ae56374	26c49806-6973-47bc-9cb0-7f3e5ee23aaf.htseq_counts.txt.gz	Transcriptome Profiling	Gene Expression Quantification	MMRF-COMMPASS	MMRF_1295	MMRF_1295_1_BM_CD138pos	Primary Blood Derived Cancer - Bone Marrow
67729c59-7443-4a96-9e8e-4afb93434460	7049c696-4998-4cae-b55d-de6b9fb8fedc.htseq_counts.txt.gz	Transcriptome Profiling	Gene Expression Quantification	MMRF-COMMPASS	MMRF_2015	MMRF_2015_1_BM_CD138pos	Primary Blood Derived Cancer - Bone Marrow
3a28b07f-9515-46fc-b1a7-5883c9241cb0	68a8a1a0-d37f-4467-ab99-60e6051f05fb.htseq_counts.txt.gz	Transcriptome Profiling	Gene Expression Quantification	MMRF-COMMPASS	MMRF_1722	MMRF_1722_1_BM_CD138pos	Primary Blood Derived Cancer - Bone Marrow
dcdf95d4-f4cf-4c5e-ba20-172d99718956	9ab63ad1-0115-4d34-9189-0bedd85ccea5.htseq_counts.txt.gz	Transcriptome Profiling	Gene Expression Quantification	MMRF-COMMPASS	MMRF_2271	MMRF_2271_1_BM_CD138pos	Primary Blood Derived Cancer - Bone Marrow
1df14d6f-94a3-4bc6-822e-de261495a028	05a7206f-577e-477b-9900-8f76f1bcd5b2.htseq_counts.txt.gz	Transcriptome Profiling	Gene Expression Quantification	MMRF-COMMPASS	MMRF_2436	MMRF_2436_1_BM_CD138pos	Primary Blood Derived Cancer - Bone Marrow
3ab99c35-91a1-46a9-9eaa-a0d5ee3d6e26	ee3e8578-ad81-4376-9b2a-181d34c96114.htseq_counts.txt.gz	Transcriptome Profiling	Gene Expression Quantification	MMRF-COMMPASS	MMRF_2499	MMRF_2499_1_BM_CD138pos	Primary Blood Derived Cancer - Bone Marrow
9742802f-bfd5-4b5a-9d19-bef4a0c5c62b	6c021e5a-e0fc-402b-a6a3-d613b6a52c94.htseq_counts.txt.gz	Transcriptome Profiling	Gene Expression Quantification	MMRF-COMMPASS	MMRF_2113	MMRF_2113_1_BM_CD138pos	Primary Blood Derived Cancer - Bone Marrow
dd9f65d2-bd2f-4f11-81b9-25f7047f7688	4ac46237-ca24-4dd1-8e69-5a8dcade2f2a.htseq_counts.txt.gz	Transcriptome Profiling	Gene Expression Quantification	MMRF-COMMPASS	MMRF_2559	MMRF_2559_1_BM_CD138pos	Primary Blood Derived Cancer - Bone Marrow
252f8e14-04fa-476c-87f9-be0bfdbf4903	e3cb956d-9a51-430a-b1a4-7b8b063e7ddc.htseq_counts.txt.gz	Transcriptome Profiling	Gene Expression Quantification	MMRF-COMMPASS	MMRF_2180	MMRF_2180_1_BM_CD138pos	Primary Blood Derived Cancer - Bone Marrow
14ce7af3-54ab-43a3-b78e-3ad4337d16e5	3d52ff49-bb27-43de-a251-cfae1e2ad8e6.htseq_counts.txt.gz	Transcriptome Profiling	Gene Expression Quantification	MMRF-COMMPASS	MMRF_1212	MMRF_1212_1_BM_CD138pos	Primary Blood Derived Cancer - Bone Marrow
8c167b7b-03cc-4f3d-82e2-6c46279b001b	dac8f94e-37ba-4897-a182-55840015ec84.htseq_counts.txt.gz	Transcriptome Profiling	Gene Expression Quantification	MMRF-COMMPASS	MMRF_1978	MMRF_1978_2_BM_CD138pos	Recurrent Blood Derived Cancer - Bone Marrow
2fa9a549-f2c3-4c74-abcd-6ff54f177ef0	59e217e7-3b40-4dfb-86bb-4a85576f9a05.htseq_counts.txt.gz	Transcriptome Profiling	Gene Expression Quantification	MMRF-COMMPASS	MMRF_2150	MMRF_2150_1_BM_CD138pos	Primary Blood Derived Cancer - Bone Marrow
a9cbbf79-e6bf-4fad-b894-62efd4467b0b	c3c86f87-2e95-47d5-9295-6761927a7ff1.htseq_counts.txt.gz	Transcriptome Profiling	Gene Expression Quantification	MMRF-COMMPASS	MMRF_1856	MMRF_1856_1_BM_CD138pos	Primary Blood Derived Cancer - Bone Marrow
11250aef-f67d-4133-a035-2df3ef61d3ab	d743efcb-1b74-4b82-8c24-287236db4081.htseq_counts.txt.gz	Transcriptome Profiling	Gene Expression Quantification	MMRF-COMMPASS	MMRF_1911	MMRF_1911_1_BM_CD138pos	Primary Blood Derived Cancer - Bone Marrow
b37161ac-01fb-41ee-8b81-059507e3e6d1	a6865ce9-df65-43ef-9c8e-28ee005eb435.htseq_counts.txt.gz	Transcriptome Profiling	Gene Expression Quantification	MMRF-COMMPASS	MMRF_1922	MMRF_1922_1_BM_CD138pos	Primary Blood Derived Cancer - Bone Marrow
6a9caafb-5e44-4a66-90a9-16d889cee186	359b6ef8-7498-4833-a062-2ce87f8e957c.htseq_counts.txt.gz	Transcriptome Profiling	Gene Expression Quantification	MMRF-COMMPASS	MMRF_1270	MMRF_1270_1_BM_CD138pos	Primary Blood Derived Cancer - Bone Marrow
4e42eef9-59c6-4877-99d4-f5d77edb1dcf	b53b8883-67bd-43d7-8c0f-b72220abf3e5.htseq_counts.txt.gz	Transcriptome Profiling	Gene Expression Quantification	MMRF-COMMPASS	MMRF_2711	MMRF_2711_1_BM_CD138pos	Primary Blood Derived Cancer - Bone Marrow
0754be0e-5746-4a74-9a07-76f7eb25ca49	57e503b9-544d-44ea-8345-a44986cb68a6.htseq_counts.txt.gz	Transcriptome Profiling	Gene Expression Quantification	MMRF-COMMPASS	MMRF_1033	MMRF_1033_1_BM_CD138pos	Primary Blood Derived Cancer - Bone Marrow
d59b2157-304b-43ca-85c0-b90f39eaef70	b742acb1-30da-48a6-a850-c6ba14b881cd.htseq_counts.txt.gz	Transcriptome Profiling	Gene Expression Quantification	MMRF-COMMPASS	MMRF_1801	MMRF_1801_1_BM_CD138pos	Primary Blood Derived Cancer - Bone Marrow
a161c63a-87d4-41d2-9361-e42651f11769	bc6ce3fe-4553-45c5-948a-3d17e91893d5.htseq_counts.txt.gz	Transcriptome Profiling	Gene Expression Quantification	MMRF-COMMPASS	MMRF_2293	MMRF_2293_1_BM_CD138pos	Primary Blood Derived Cancer - Bone Marrow
78486efe-c983-47cd-8a4b-c9a00f96978b	9fcf7a15-b006-49d1-84d4-87f8d7095cda.htseq_counts.txt.gz	Transcriptome Profiling	Gene Expression Quantification	MMRF-COMMPASS	MMRF_1447	MMRF_1447_1_BM_CD138pos	Primary Blood Derived Cancer - Bone Marrow
64c9d7ca-1cda-4086-9997-952276322b8c	a5221f20-8f57-41f4-974e-d78d08fb6f58.htseq_counts.txt.gz	Transcriptome Profiling	Gene Expression Quantification	MMRF-COMMPASS	MMRF_1759	MMRF_1759_1_BM_CD138pos	Primary Blood Derived Cancer - Bone Marrow
0c0fd842-d3ca-420e-a5ba-f2ad0cf45c19	0def146c-fdcf-41ec-bd50-3168f3ad0b16.htseq_counts.txt.gz	Transcriptome Profiling	Gene Expression Quantification	MMRF-COMMPASS	MMRF_2143	MMRF_2143_1_BM_CD138pos	Primary Blood Derived Cancer - Bone Marrow
967aef8d-ba2a-48bd-8e00-1cd25c88c04c	46f5b76b-3757-4a78-ad71-0e8af0b0b42c.htseq_counts.txt.gz	Transcriptome Profiling	Gene Expression Quantification	MMRF-COMMPASS	MMRF_2595	MMRF_2595_1_BM_CD138pos	Primary Blood Derived Cancer - Bone Marrow
e52e51df-25f3-467e-8262-58370ca5b9d0	de15e40a-f711-407c-8226-65ac3bfe31b2.htseq_counts.txt.gz	Transcriptome Profiling	Gene Expression Quantification	MMRF-COMMPASS	MMRF_1445	MMRF_1445_1_BM_CD138pos	Primary Blood Derived Cancer - Bone Marrow
3019e40a-34a4-48b6-a71c-76cd8df29b6e	64d0b0f4-a75f-44d8-b34a-72b7a96997cb.htseq_counts.txt.gz	Transcriptome Profiling	Gene Expression Quantification	MMRF-COMMPASS	MMRF_1392	MMRF_1392_1_BM_CD138pos	Primary Blood Derived Cancer - Bone Marrow
15533faf-01b9-4402-8897-d831c54e9471	7a20005a-6174-4075-a979-2115d238a484.htseq_counts.txt.gz	Transcriptome Profiling	Gene Expression Quantification	MMRF-COMMPASS	MMRF_1454	MMRF_1454_1_BM_CD138pos	Primary Blood Derived Cancer - Bone Marrow
53df29c6-a881-45fa-b492-642afae449fc	719898e9-7e37-4da9-be78-1f9700fd3ab8.htseq_counts.txt.gz	Transcriptome Profiling	Gene Expression Quantification	MMRF-COMMPASS	MMRF_1565	MMRF_1565_1_BM_CD138pos	Primary Blood Derived Cancer - Bone Marrow
aba5f29c-0737-4c7e-9db7-09711bd4f235	b3c37e56-77e6-4f65-8e89-62a7bf01df53.htseq_counts.txt.gz	Transcriptome Profiling	Gene Expression Quantification	MMRF-COMMPASS	MMRF_2820	MMRF_2820_1_BM_CD138pos	Primary Blood Derived Cancer - Bone Marrow
467dc493-fe9b-499e-89d6-f1246c40f026	604ee7d9-a363-426b-bded-487ab8ccea34.htseq_counts.txt.gz	Transcriptome Profiling	Gene Expression Quantification	MMRF-COMMPASS	MMRF_1285	MMRF_1285_3_BM_CD138pos	Recurrent Blood Derived Cancer - Bone Marrow
e9c0ab42-3970-4ab3-a8f5-de418d158035	9fdeb613-be39-442e-975b-1b809d4dd528.htseq_counts.txt.gz	Transcriptome Profiling	Gene Expression Quantification	MMRF-COMMPASS	MMRF_2604	MMRF_2604_1_BM_CD138pos	Primary Blood Derived Cancer - Bone Marrow
05637f39-f7ce-4171-81ab-08369c239863	d350f82a-d5b3-4728-80e6-0dd673194a4b.htseq_counts.txt.gz	Transcriptome Profiling	Gene Expression Quantification	MMRF-COMMPASS	MMRF_1595	MMRF_1595_1_BM_CD138pos	Primary Blood Derived Cancer - Bone Marrow
246ddcad-5f14-45b7-9f82-6d656765d4b3	250ce9a8-60f4-450b-b97c-2ac464df8922.htseq_counts.txt.gz	Transcriptome Profiling	Gene Expression Quantification	MMRF-COMMPASS	MMRF_2469	MMRF_2469_1_BM_CD138pos	Primary Blood Derived Cancer - Bone Marrow
719d9253-9b6f-4e7a-b0af-5cb212b99089	84e1fb27-91aa-47a6-a0de-3516a85eb4d4.htseq_counts.txt.gz	Transcriptome Profiling	Gene Expression Quantification	MMRF-COMMPASS	MMRF_1296	MMRF_1296_1_BM_CD138pos	Primary Blood Derived Cancer - Bone Marrow
cc05e61e-c259-454a-98ef-ff469dd7cd76	d0ac2906-cc3a-4be2-b067-4381350788bf.htseq_counts.txt.gz	Transcriptome Profiling	Gene Expression Quantification	MMRF-COMMPASS	MMRF_2644	MMRF_2644_1_BM_CD138pos	Primary Blood Derived Cancer - Bone Marrow
56148424-5466-4c36-bce5-f21171aac093	59199fc3-c8b4-41ed-881b-9c7d1ff7f400.htseq_counts.txt.gz	Transcriptome Profiling	Gene Expression Quantification	MMRF-COMMPASS	MMRF_2636	MMRF_2636_1_BM_CD138pos	Primary Blood Derived Cancer - Bone Marrow
fa146e59-682b-475e-919d-073c1948136d	555cd66b-1186-4b12-9ea8-a1bb1eb89d47.htseq_counts.txt.gz	Transcriptome Profiling	Gene Expression Quantification	MMRF-COMMPASS	MMRF_1671	MMRF_1671_4_BM_CD138pos	Recurrent Blood Derived Cancer - Bone Marrow
fd4eea0b-cfd4-43a9-ae43-0fee0760535f	237f196f-a0e9-4a18-a6cb-355b56d90cc9.htseq_counts.txt.gz	Transcriptome Profiling	Gene Expression Quantification	MMRF-COMMPASS	MMRF_1193	MMRF_1193_5_BM_CD138pos	Recurrent Blood Derived Cancer - Bone Marrow
91629241-c197-45d1-b628-5acebe36563f	c1039aa1-9341-45b2-a341-c767b09ad2cc.htseq_counts.txt.gz	Transcriptome Profiling	Gene Expression Quantification	MMRF-COMMPASS	MMRF_1331	MMRF_1331_1_BM_CD138pos	Primary Blood Derived Cancer - Bone Marrow
4e3be2c1-88ed-470d-8de5-92461a4dcc2b	4c712b6e-5fc4-4e6f-ad54-137c4bb6f02f.htseq_counts.txt.gz	Transcriptome Profiling	Gene Expression Quantification	MMRF-COMMPASS	MMRF_1049	MMRF_1049_4_BM_CD138pos	Recurrent Blood Derived Cancer - Bone Marrow
2acab9b2-0320-4b7d-bea8-26c041eaf01f	3188dfb4-3b2b-4607-82ef-e2b651d3b730.htseq_counts.txt.gz	Transcriptome Profiling	Gene Expression Quantification	MMRF-COMMPASS	MMRF_2716	MMRF_2716_1_BM_CD138pos	Primary Blood Derived Cancer - Bone Marrow
1b02adcf-aba5-4659-95ea-d3b19449d15c	142a1ab3-0aff-4825-bf1d-2628f15221ab.htseq_counts.txt.gz	Transcriptome Profiling	Gene Expression Quantification	MMRF-COMMPASS	MMRF_2742	MMRF_2742_1_BM_CD138pos	Primary Blood Derived Cancer - Bone Marrow
801cf545-118e-49e0-a711-926645476be1	343da074-325a-4242-ba08-527f8149a7ab.htseq_counts.txt.gz	Transcriptome Profiling	Gene Expression Quantification	MMRF-COMMPASS	MMRF_1915	MMRF_1915_1_BM_CD138pos	Primary Blood Derived Cancer - Bone Marrow
3da8b6eb-176c-44d8-99f3-5b1b969f6ef6	faa6c089-7dbe-4814-8b92-a10f8da0a124.htseq_counts.txt.gz	Transcriptome Profiling	Gene Expression Quantification	MMRF-COMMPASS	MMRF_2126	MMRF_2126_1_BM_CD138pos	Primary Blood Derived Cancer - Bone Marrow
7d3d2a5c-a02a-4d27-b66c-8fc1aa61a7f7	eacee282-d815-47f6-86e1-3e4586635129.htseq_counts.txt.gz	Transcriptome Profiling	Gene Expression Quantification	MMRF-COMMPASS	MMRF_2273	MMRF_2273_1_BM_CD138pos	Primary Blood Derived Cancer - Bone Marrow
aeaa3363-510a-4b37-b176-a2d1650619ea	510808d4-6cfd-4c4d-8368-f729849491ce.htseq_counts.txt.gz	Transcriptome Profiling	Gene Expression Quantification	MMRF-COMMPASS	MMRF_2291	MMRF_2291_1_BM_CD138pos	Primary Blood Derived Cancer - Bone Marrow
7098bc1e-ddd0-457c-adda-fb8c1ddd72e7	8bca1ea0-c8e6-4786-a591-be6e2c57b8c7.htseq_counts.txt.gz	Transcriptome Profiling	Gene Expression Quantification	MMRF-COMMPASS	MMRF_1744	MMRF_1744_1_BM_CD138pos	Primary Blood Derived Cancer - Bone Marrow
e091614c-47bc-407d-8f5d-8d9666fc2961	a9d62e59-3e05-4b51-8111-d7b82eb80a83.htseq_counts.txt.gz	Transcriptome Profiling	Gene Expression Quantification	MMRF-COMMPASS	MMRF_1726	MMRF_1726_1_BM_CD138pos	Primary Blood Derived Cancer - Bone Marrow
a38e7601-f0eb-4e26-8d0d-95257882920e	b81bc019-800f-4ddf-b611-e84de19129c0.htseq_counts.txt.gz	Transcriptome Profiling	Gene Expression Quantification	MMRF-COMMPASS	MMRF_2437	MMRF_2437_1_BM_CD138pos	Primary Blood Derived Cancer - Bone Marrow
6268292d-fcf8-4531-ab11-b1867a13d812	1c8c3aca-ea4a-434d-ac8b-672380448487.htseq_counts.txt.gz	Transcriptome Profiling	Gene Expression Quantification	MMRF-COMMPASS	MMRF_2722	MMRF_2722_1_BM_CD138pos	Primary Blood Derived Cancer - Bone Marrow
fa4cc5dd-74d2-4ea8-91b5-b518b616ff0c	7dee4a65-8690-425d-b92c-2d33b9f60d51.htseq_counts.txt.gz	Transcriptome Profiling	Gene Expression Quantification	MMRF-COMMPASS	MMRF_1408	MMRF_1408_1_BM_CD138pos	Primary Blood Derived Cancer - Bone Marrow
9971c518-b8fa-47f4-9c81-093c34a6ed68	1fee9139-cc5b-41dc-bd18-93b00c1d3a7e.htseq_counts.txt.gz	Transcriptome Profiling	Gene Expression Quantification	MMRF-COMMPASS	MMRF_1452	MMRF_1452_1_BM_CD138pos	Primary Blood Derived Cancer - Bone Marrow
9600b2c5-3732-4f36-ba80-b05e8208c51c	72784fbf-320b-4767-9436-b0bdcffdbbda.htseq_counts.txt.gz	Transcriptome Profiling	Gene Expression Quantification	MMRF-COMMPASS	MMRF_1823	MMRF_1823_1_BM_CD138pos	Primary Blood Derived Cancer - Bone Marrow
0ef3a593-16d0-46fc-bdc9-85d2a728ce0e	effd60ae-5b53-4ed7-9ce0-d41099240b88.htseq_counts.txt.gz	Transcriptome Profiling	Gene Expression Quantification	MMRF-COMMPASS	MMRF_2829	MMRF_2829_1_BM_CD138pos	Primary Blood Derived Cancer - Bone Marrow
ea3cac52-10e7-480c-a225-58acea84d895	cd917f59-7fb5-4566-837b-d849fb180db1.htseq_counts.txt.gz	Transcriptome Profiling	Gene Expression Quantification	MMRF-COMMPASS	MMRF_2377	MMRF_2377_1_BM_CD138pos	Primary Blood Derived Cancer - Bone Marrow
fd8d0dce-1604-4168-8d64-1e47e6a74442	80fa6764-0ba8-4035-b7e8-7dd397d0eae0.htseq_counts.txt.gz	Transcriptome Profiling	Gene Expression Quantification	MMRF-COMMPASS	MMRF_1068	MMRF_1068_1_BM_CD138pos	Primary Blood Derived Cancer - Bone Marrow
537f6838-ce99-40bd-aa80-5a41c0bb2a6b	049f341e-c914-4990-8a38-1bca5024d882.htseq_counts.txt.gz	Transcriptome Profiling	Gene Expression Quantification	MMRF-COMMPASS	MMRF_2407	MMRF_2407_1_BM_CD138pos	Primary Blood Derived Cancer - Bone Marrow
5ccf320e-3d60-4a91-9732-1e48dc4934fe	188cd3ee-08db-463a-9cd5-5d14e6068cc9.htseq_counts.txt.gz	Transcriptome Profiling	Gene Expression Quantification	MMRF-COMMPASS	MMRF_2480	MMRF_2480_1_BM_CD138pos	Primary Blood Derived Cancer - Bone Marrow
68a9fb42-e479-4b09-ab57-fd93b288fdb0	8749e223-b388-4faa-81e2-5dfc9ff7722e.htseq_counts.txt.gz	Transcriptome Profiling	Gene Expression Quantification	MMRF-COMMPASS	MMRF_1157	MMRF_1157_2_BM_CD138pos	Recurrent Blood Derived Cancer - Bone Marrow
4e46754e-6fec-4607-8f54-967505e15de6	bcfc55c0-32b3-4e80-bcfc-e0bd8d93c574.htseq_counts.txt.gz	Transcriptome Profiling	Gene Expression Quantification	MMRF-COMMPASS	MMRF_2015	MMRF_2015_2_BM_CD138pos	Recurrent Blood Derived Cancer - Bone Marrow
5a093ba7-5aa3-4851-b447-c8a85504d786	6c5ab58b-3a69-4abf-b339-ca9780bf2a16.htseq_counts.txt.gz	Transcriptome Profiling	Gene Expression Quantification	MMRF-COMMPASS	MMRF_2001	MMRF_2001_1_BM_CD138pos	Primary Blood Derived Cancer - Bone Marrow
2776a850-d9b4-4c26-8414-528458c9c7c3	7e5e6e78-a71e-4ae7-808d-0b09765af9b3.htseq_counts.txt.gz	Transcriptome Profiling	Gene Expression Quantification	MMRF-COMMPASS	MMRF_2097	MMRF_2097_1_BM_CD138pos	Primary Blood Derived Cancer - Bone Marrow
5562fc3c-f200-4601-8cda-f61b4189cf53	9b3566d3-56a5-4646-9a95-967f66d970e1.htseq_counts.txt.gz	Transcriptome Profiling	Gene Expression Quantification	MMRF-COMMPASS	MMRF_2535	MMRF_2535_1_BM_CD138pos	Primary Blood Derived Cancer - Bone Marrow
e67c7862-0943-4656-b24b-41e579392d56	8c29f86f-1aae-4c00-ba88-0e9d6319672c.htseq_counts.txt.gz	Transcriptome Profiling	Gene Expression Quantification	MMRF-COMMPASS	MMRF_2675	MMRF_2675_1_BM_CD138pos	Primary Blood Derived Cancer - Bone Marrow
4efb9466-ad68-4712-a711-d534130b20b6	2da8f8ef-63f1-4b55-80dc-6332d65eb2b5.htseq_counts.txt.gz	Transcriptome Profiling	Gene Expression Quantification	MMRF-COMMPASS	MMRF_2364	MMRF_2364_1_BM_CD138pos	Primary Blood Derived Cancer - Bone Marrow
fdc48cbb-f1e6-4771-b778-afbe492a278f	c86a2dcc-a534-43d4-9cab-36e5699ff16b.htseq_counts.txt.gz	Transcriptome Profiling	Gene Expression Quantification	MMRF-COMMPASS	MMRF_1861	MMRF_1861_1_BM_CD138pos	Primary Blood Derived Cancer - Bone Marrow
9ca1e4f7-2cce-43c9-9b19-cdb7ff4a5d75	4cb6ab32-b58d-4b2a-9edb-a31c2bb77d09.htseq_counts.txt.gz	Transcriptome Profiling	Gene Expression Quantification	MMRF-COMMPASS	MMRF_2760	MMRF_2760_1_BM_CD138pos	Primary Blood Derived Cancer - Bone Marrow
2bef4b2c-30e2-485a-af51-b5e60d8d9d8d	42971a48-ceda-497c-bc8a-caefbe8861fe.htseq_counts.txt.gz	Transcriptome Profiling	Gene Expression Quantification	MMRF-COMMPASS	MMRF_1496	MMRF_1496_1_PB_CD138pos	Primary Blood Derived Cancer - Peripheral Blood
df417534-74fd-4b22-9a0f-e948cd342926	79d23868-0835-4fb3-be36-49b822981ed5.htseq_counts.txt.gz	Transcriptome Profiling	Gene Expression Quantification	MMRF-COMMPASS	MMRF_1944	MMRF_1944_1_BM_CD138pos	Primary Blood Derived Cancer - Bone Marrow
41d6d171-f8ee-494c-92b0-81e05f2894db	5b319589-fd9b-4941-851b-c967bb28cb15.htseq_counts.txt.gz	Transcriptome Profiling	Gene Expression Quantification	MMRF-COMMPASS	MMRF_2314	MMRF_2314_1_BM_CD138pos	Primary Blood Derived Cancer - Bone Marrow
06583cd4-eefb-42da-8537-879ef830b0bd	c7e81b38-04ae-434a-ac7a-c41175bfac0e.htseq_counts.txt.gz	Transcriptome Profiling	Gene Expression Quantification	MMRF-COMMPASS	MMRF_1714	MMRF_1714_1_BM_CD138pos	Primary Blood Derived Cancer - Bone Marrow
7c545910-95f8-4b33-ae22-4ef2a25228a0	0cc30dbc-61f2-43ba-a0e9-268459b6e36d.htseq_counts.txt.gz	Transcriptome Profiling	Gene Expression Quantification	MMRF-COMMPASS	MMRF_2464	MMRF_2464_1_BM_CD138pos	Primary Blood Derived Cancer - Bone Marrow
a9dffde1-b93e-4398-af15-fa54458e4f46	6444796f-0d66-4086-9007-272860a7ea64.htseq_counts.txt.gz	Transcriptome Profiling	Gene Expression Quantification	MMRF-COMMPASS	MMRF_2213	MMRF_2213_1_BM_CD138pos	Primary Blood Derived Cancer - Bone Marrow
c56fd26f-e059-4ee1-9c08-97d3117f4873	30a7b8de-8e47-4e7d-92dd-47bd715a1f97.htseq_counts.txt.gz	Transcriptome Profiling	Gene Expression Quantification	MMRF-COMMPASS	MMRF_2019	MMRF_2019_1_BM_CD138pos	Primary Blood Derived Cancer - Bone Marrow
256dfb7b-cc98-4351-8664-0bf8f219337a	fc4d1c25-8efc-4aa7-bef0-2337b78e0707.htseq_counts.txt.gz	Transcriptome Profiling	Gene Expression Quantification	MMRF-COMMPASS	MMRF_2089	MMRF_2089_2_BM_CD138pos	Recurrent Blood Derived Cancer - Bone Marrow
a176d565-d064-474d-973f-24b5d5c3bb56	54372285-17d8-4b4c-8e84-225c1bcb9769.htseq_counts.txt.gz	Transcriptome Profiling	Gene Expression Quantification	MMRF-COMMPASS	MMRF_1560	MMRF_1560_1_BM_CD138pos	Primary Blood Derived Cancer - Bone Marrow
acda3d19-303d-4ec1-b75f-80d26d5b59b1	86f17b5b-e25d-4a9d-a9aa-39b8a770c0cf.htseq_counts.txt.gz	Transcriptome Profiling	Gene Expression Quantification	MMRF-COMMPASS	MMRF_1860	MMRF_1860_1_BM_CD138pos	Primary Blood Derived Cancer - Bone Marrow
a387cba6-9136-4d97-aa74-0b0ed13e9b94	1cce8922-2a13-43ca-bc19-1b971054cbca.htseq_counts.txt.gz	Transcriptome Profiling	Gene Expression Quantification	MMRF-COMMPASS	MMRF_1462	MMRF_1462_4_BM_CD138pos	Recurrent Blood Derived Cancer - Bone Marrow
e353c050-7f58-4655-b4b9-15932c811fe7	6b44a082-2c54-4745-b507-9bb59688b020.htseq_counts.txt.gz	Transcriptome Profiling	Gene Expression Quantification	MMRF-COMMPASS	MMRF_1361	MMRF_1361_1_BM_CD138pos	Primary Blood Derived Cancer - Bone Marrow
4456c719-635b-4d41-a399-32bed5fc3a37	b7f78a14-78ba-4658-a6ad-c8250f2f0a3d.htseq_counts.txt.gz	Transcriptome Profiling	Gene Expression Quantification	MMRF-COMMPASS	MMRF_1152	MMRF_1152_1_BM_CD138pos	Primary Blood Derived Cancer - Bone Marrow
c9bffb0c-9d61-46d9-af45-531ab14b3321	e626c37c-beb2-4fca-9a98-903ab9376a96.htseq_counts.txt.gz	Transcriptome Profiling	Gene Expression Quantification	MMRF-COMMPASS	MMRF_1587	MMRF_1587_2_BM_CD138pos	Recurrent Blood Derived Cancer - Bone Marrow
8179bbe8-aa7b-4170-8d64-d7928de8dfd0	f31019da-0c25-436d-a327-f3e8c2b7e022.htseq_counts.txt.gz	Transcriptome Profiling	Gene Expression Quantification	MMRF-COMMPASS	MMRF_2214	MMRF_2214_1_BM_CD138pos	Primary Blood Derived Cancer - Bone Marrow
44203bc3-5a7f-4b0f-bb09-9bd1d04934c4	d301c0a0-693b-4a90-8066-3c0fca503154.htseq_counts.txt.gz	Transcriptome Profiling	Gene Expression Quantification	MMRF-COMMPASS	MMRF_2770	MMRF_2770_1_BM_CD138pos	Primary Blood Derived Cancer - Bone Marrow
4bec3a40-eb06-4154-98f9-464a82e47e5d	9fb53eee-c041-4ec5-9c82-070a26951df9.htseq_counts.txt.gz	Transcriptome Profiling	Gene Expression Quantification	MMRF-COMMPASS	MMRF_2115	MMRF_2115_1_BM_CD138pos	Primary Blood Derived Cancer - Bone Marrow
01299825-026d-4289-8239-6a2d28794a87	904452a8-0287-4c9a-9c0d-117503fb8ce2.htseq_counts.txt.gz	Transcriptome Profiling	Gene Expression Quantification	MMRF-COMMPASS	MMRF_2302	MMRF_2302_1_BM_CD138pos	Primary Blood Derived Cancer - Bone Marrow
2c1ff35c-d31a-4cf6-bf05-b6e7cb869c73	980d431a-f200-4f7a-aa92-e2d34a7342cd.htseq_counts.txt.gz	Transcriptome Profiling	Gene Expression Quantification	MMRF-COMMPASS	MMRF_1415	MMRF_1415_1_BM_CD138pos	Primary Blood Derived Cancer - Bone Marrow
e3055427-881e-4b96-90a1-140ca2092807	b0c8aac9-16e3-4502-9d13-60d7396d548b.htseq_counts.txt.gz	Transcriptome Profiling	Gene Expression Quantification	MMRF-COMMPASS	MMRF_2068	MMRF_2068_1_BM_CD138pos	Primary Blood Derived Cancer - Bone Marrow
51d04cf9-67cb-4ef7-9d1e-bccb0a69b4b1	1ed30a28-e1b7-4089-a06d-c4c7376c284d.htseq_counts.txt.gz	Transcriptome Profiling	Gene Expression Quantification	MMRF-COMMPASS	MMRF_1637	MMRF_1637_1_BM_CD138pos	Primary Blood Derived Cancer - Bone Marrow
90d63f3b-91e1-4388-b300-b9645b19259b	18bcac5e-57f1-43b9-a15b-f5af74e60a97.htseq_counts.txt.gz	Transcriptome Profiling	Gene Expression Quantification	MMRF-COMMPASS	MMRF_2125	MMRF_2125_1_BM_CD138pos	Primary Blood Derived Cancer - Bone Marrow
ad54f9d4-7883-436d-93db-3682a4a91bf9	fd9dec91-8065-4142-a5b8-0177fe9209b4.htseq_counts.txt.gz	Transcriptome Profiling	Gene Expression Quantification	MMRF-COMMPASS	MMRF_2039	MMRF_2039_2_BM_CD138pos	Recurrent Blood Derived Cancer - Bone Marrow
758109b9-77f2-4c64-ac0f-2457c6627ac6	cd916564-bd93-4092-a0e2-a5534273a746.htseq_counts.txt.gz	Transcriptome Profiling	Gene Expression Quantification	MMRF-COMMPASS	MMRF_2793	MMRF_2793_1_BM_CD138pos	Primary Blood Derived Cancer - Bone Marrow
577c9db4-5188-488c-af8f-f4f0a73b923f	6f392ccf-5530-48db-9b6e-8dd32a910771.htseq_counts.txt.gz	Transcriptome Profiling	Gene Expression Quantification	MMRF-COMMPASS	MMRF_1664	MMRF_1664_1_BM_CD138pos	Primary Blood Derived Cancer - Bone Marrow
67e6c97c-f429-4378-b17f-6a69e0e450e7	3e1a5c50-519d-40f3-bfd1-d51f028c8e6b.htseq_counts.txt.gz	Transcriptome Profiling	Gene Expression Quantification	MMRF-COMMPASS	MMRF_1630	MMRF_1630_1_BM_CD138pos	Primary Blood Derived Cancer - Bone Marrow
9d29206a-9c8a-4ff6-865b-8d22e739fa05	4d47649c-a39b-428c-98db-422d5e1eaa54.htseq_counts.txt.gz	Transcriptome Profiling	Gene Expression Quantification	MMRF-COMMPASS	MMRF_2236	MMRF_2236_1_BM_CD138pos	Primary Blood Derived Cancer - Bone Marrow
db8a6954-1439-4da1-96af-8c3403dafe30	e607f6b8-4920-4074-8bbf-67193148d187.htseq_counts.txt.gz	Transcriptome Profiling	Gene Expression Quantification	MMRF-COMMPASS	MMRF_1927	MMRF_1927_1_BM_CD138pos	Primary Blood Derived Cancer - Bone Marrow
0be8a1f9-0126-477c-9b89-17d290e35eb6	f136ba3f-944a-44c5-96c9-7ef7ee62fd36.htseq_counts.txt.gz	Transcriptome Profiling	Gene Expression Quantification	MMRF-COMMPASS	MMRF_2455	MMRF_2455_1_BM_CD138pos	Primary Blood Derived Cancer - Bone Marrow
97d3e4ee-5b4a-4b2e-b22d-b556fa78c805	269b251e-0517-46e9-95f6-bb19a4001016.htseq_counts.txt.gz	Transcriptome Profiling	Gene Expression Quantification	MMRF-COMMPASS	MMRF_2740	MMRF_2740_1_BM_CD138pos	Primary Blood Derived Cancer - Bone Marrow
b87a7cd4-0383-4b2e-9cc3-d71035047db6	a922ff99-7e7d-431d-9cfd-36ae16541bae.htseq_counts.txt.gz	Transcriptome Profiling	Gene Expression Quantification	MMRF-COMMPASS	MMRF_2813	MMRF_2813_1_BM_CD138pos	Primary Blood Derived Cancer - Bone Marrow
a645a779-dbf2-4e82-b56e-331d6fc2077e	8e28df7d-e512-43d4-9d30-4f22235603a8.htseq_counts.txt.gz	Transcriptome Profiling	Gene Expression Quantification	MMRF-COMMPASS	MMRF_2721	MMRF_2721_1_BM_CD138pos	Primary Blood Derived Cancer - Bone Marrow
027ef947-0d83-45df-9a68-881a41d7c627	4fef425c-81c3-4cdf-bb33-00c90114769b.htseq_counts.txt.gz	Transcriptome Profiling	Gene Expression Quantification	MMRF-COMMPASS	MMRF_1388	MMRF_1388_1_BM_CD138pos	Primary Blood Derived Cancer - Bone Marrow
cb1c174b-8668-4fdb-8956-83886a0bb0a4	9df4398b-dce0-4379-8806-03b46b48051a.htseq_counts.txt.gz	Transcriptome Profiling	Gene Expression Quantification	MMRF-COMMPASS	MMRF_1242	MMRF_1242_5_BM_CD138pos	Recurrent Blood Derived Cancer - Bone Marrow
e9558a97-13ee-4d92-99a2-f77e7dfd75ac	0bcd970e-379e-477f-a3c8-279c29649c2e.htseq_counts.txt.gz	Transcriptome Profiling	Gene Expression Quantification	MMRF-COMMPASS	MMRF_1978	MMRF_1978_1_BM_CD138pos	Primary Blood Derived Cancer - Bone Marrow
cfb8c67e-7b32-4896-b720-7d50d071479f	3284b761-7dcb-4271-aa4d-b6055d79e5c0.htseq_counts.txt.gz	Transcriptome Profiling	Gene Expression Quantification	MMRF-COMMPASS	MMRF_2652	MMRF_2652_1_BM_CD138pos	Primary Blood Derived Cancer - Bone Marrow
b2479fda-0cbc-42f6-a2e3-4ca461daa647	f8bc2b92-18a5-4755-8d90-1c1e00a8a942.htseq_counts.txt.gz	Transcriptome Profiling	Gene Expression Quantification	MMRF-COMMPASS	MMRF_1700	MMRF_1700_2_BM_CD138pos	Recurrent Blood Derived Cancer - Bone Marrow
7278d389-c605-4780-be2c-1bde7613ef2a	2d1b9ff2-cb0f-40d5-8ba6-ec9b6d499454.htseq_counts.txt.gz	Transcriptome Profiling	Gene Expression Quantification	MMRF-COMMPASS	MMRF_1775	MMRF_1775_1_BM_CD138pos	Primary Blood Derived Cancer - Bone Marrow
d87b83c4-324e-41a0-b2ee-a5ee34c7ca09	27e3c19d-7986-4061-b494-3c3c94f9afc0.htseq_counts.txt.gz	Transcriptome Profiling	Gene Expression Quantification	MMRF-COMMPASS	MMRF_1805	MMRF_1805_1_BM_CD138pos	Primary Blood Derived Cancer - Bone Marrow
04fd34ff-1f2f-44d7-ab03-d290c62ef285	7e6fc425-ffee-497d-98ef-a6bc0d47af52.htseq_counts.txt.gz	Transcriptome Profiling	Gene Expression Quantification	MMRF-COMMPASS	MMRF_1900	MMRF_1900_1_BM_CD138pos	Primary Blood Derived Cancer - Bone Marrow
bd090b7f-03e5-4bd9-8a06-7e2112e8471e	477d1035-20b5-4d2f-b127-1fe25a56e72d.htseq_counts.txt.gz	Transcriptome Profiling	Gene Expression Quantification	MMRF-COMMPASS	MMRF_2445	MMRF_2445_1_BM_CD138pos	Primary Blood Derived Cancer - Bone Marrow
bf5c0520-6b66-498b-9c7b-aee800506899	26e372e3-8838-4166-88c6-e2327c0aebe1.htseq_counts.txt.gz	Transcriptome Profiling	Gene Expression Quantification	MMRF-COMMPASS	MMRF_2329	MMRF_2329_1_BM_CD138pos	Primary Blood Derived Cancer - Bone Marrow
588d655b-2456-4527-b9cd-6220f9c81ee0	d475f519-9341-4320-9e1c-297b7b5695ae.htseq_counts.txt.gz	Transcriptome Profiling	Gene Expression Quantification	MMRF-COMMPASS	MMRF_2733	MMRF_2733_1_BM_CD138pos	Primary Blood Derived Cancer - Bone Marrow
9f71e6cb-8cea-46b3-8a4b-dc783f9d5de3	95dfb693-0336-4d28-a9a3-926e83efb54c.htseq_counts.txt.gz	Transcriptome Profiling	Gene Expression Quantification	MMRF-COMMPASS	MMRF_1257	MMRF_1257_1_BM_CD138pos	Primary Blood Derived Cancer - Bone Marrow
b7fa6e84-48d4-45c3-a5ee-2956b222e9e4	25aa33e0-c177-4145-b5f4-8aa6ccae12ce.htseq_counts.txt.gz	Transcriptome Profiling	Gene Expression Quantification	MMRF-COMMPASS	MMRF_2055	MMRF_2055_1_BM_CD138pos	Primary Blood Derived Cancer - Bone Marrow
f54f9670-7dc3-443f-b1df-15456e2b4ec1	be8fc3fb-8fd1-404f-89de-6aaa124e6555.htseq_counts.txt.gz	Transcriptome Profiling	Gene Expression Quantification	MMRF-COMMPASS	MMRF_2772	MMRF_2772_1_BM_CD138pos	Primary Blood Derived Cancer - Bone Marrow
b29d7336-52e1-4879-906b-c5bf876d1a8c	9b59658e-4b88-4ddf-88d7-fb01079309a4.htseq_counts.txt.gz	Transcriptome Profiling	Gene Expression Quantification	MMRF-COMMPASS	MMRF_1588	MMRF_1588_1_BM_CD138pos	Primary Blood Derived Cancer - Bone Marrow
cb5748cb-a210-4a2f-a84d-f04ef20b771b	119bb9cf-5fee-40ad-95e5-c083b85e8ca2.htseq_counts.txt.gz	Transcriptome Profiling	Gene Expression Quantification	MMRF-COMMPASS	MMRF_2719	MMRF_2719_1_BM_CD138pos	Primary Blood Derived Cancer - Bone Marrow
7fdcf46a-7353-4e8f-85d7-0c3b430e5170	aec54724-56c6-4437-abd2-b327f030dc24.htseq_counts.txt.gz	Transcriptome Profiling	Gene Expression Quantification	MMRF-COMMPASS	MMRF_2335	MMRF_2335_1_BM_CD138pos	Primary Blood Derived Cancer - Bone Marrow
7a2918df-79d6-45f7-a5a1-72d9f79f8db9	9b9a7807-463a-4e70-a8d2-0b5840ffae2d.htseq_counts.txt.gz	Transcriptome Profiling	Gene Expression Quantification	MMRF-COMMPASS	MMRF_1395	MMRF_1395_1_BM_CD138pos	Primary Blood Derived Cancer - Bone Marrow
653475a0-5469-4ba9-b4d1-dfcb186c0cf6	eefa8436-cd64-4765-b506-57500d8e6090.htseq_counts.txt.gz	Transcriptome Profiling	Gene Expression Quantification	MMRF-COMMPASS	MMRF_1137	MMRF_1137_3_BM_CD138pos	Recurrent Blood Derived Cancer - Bone Marrow
329446d4-6f80-40ea-a7b7-51598e09fde6	3f0d12e9-0026-40e3-b090-6e7d869698ee.htseq_counts.txt.gz	Transcriptome Profiling	Gene Expression Quantification	MMRF-COMMPASS	MMRF_1593	MMRF_1593_1_BM_CD138pos	Primary Blood Derived Cancer - Bone Marrow
4bb024b1-9cad-40af-b515-af3e388967a6	9ad22799-57c9-4d60-b7c6-a238688f83bb.htseq_counts.txt.gz	Transcriptome Profiling	Gene Expression Quantification	MMRF-COMMPASS	MMRF_1496	MMRF_1496_3_PB_CD138pos	Recurrent Blood Derived Cancer - Peripheral Blood
f017b5bc-0b12-4b87-b48e-d1964f76386b	8b655723-4c39-4eb8-a70a-3c90f4048ea9.htseq_counts.txt.gz	Transcriptome Profiling	Gene Expression Quantification	MMRF-COMMPASS	MMRF_1494	MMRF_1494_1_BM_CD138pos	Primary Blood Derived Cancer - Bone Marrow
9ff0b4ec-1882-42d4-b41b-6688f02e2cd5	b078de6f-76ac-4aa9-9ac1-67724e89cc12.htseq_counts.txt.gz	Transcriptome Profiling	Gene Expression Quantification	MMRF-COMMPASS	MMRF_2678	MMRF_2678_1_BM_CD138pos	Primary Blood Derived Cancer - Bone Marrow
3d38fab3-c63e-491c-9cbb-147882902501	c84e50ab-0486-4e56-800c-23352bc9d59a.htseq_counts.txt.gz	Transcriptome Profiling	Gene Expression Quantification	MMRF-COMMPASS	MMRF_1089	MMRF_1089_1_BM_CD138pos	Primary Blood Derived Cancer - Bone Marrow
48262438-b207-4de8-9a7d-8376ea3237e8	f139219a-87ad-4309-af6b-4969705b3d1f.htseq_counts.txt.gz	Transcriptome Profiling	Gene Expression Quantification	MMRF-COMMPASS	MMRF_1328	MMRF_1328_1_BM_CD138pos	Primary Blood Derived Cancer - Bone Marrow
d8535571-df26-48ba-b9c9-730cae68d747	e4d673bf-acd4-46e4-a9d9-7cbda13217ef.htseq_counts.txt.gz	Transcriptome Profiling	Gene Expression Quantification	MMRF-COMMPASS	MMRF_1079	MMRF_1079_1_BM_CD138pos	Primary Blood Derived Cancer - Bone Marrow
