# Supplementary material for: Immune microenvironment characteristics in multiple myeloma progression from transcriptome profiling
Source: Front Oncol. 2022 Aug 12;12:948548. doi: 10.3389/fonc.2022.948548 (PMC9413314; doi:10.3389/fonc.2022.948548)
Supplement: Supplementary file 4 [file Table_3.xls]

## Sheet: xCell_MMRF_MM_TPM_Processed_xCe
	MMRF_1879_1_BM_CD138pos	MMRF_2453_1_BM_CD138pos	MMRF_1880_1_BM_CD138pos	MMRF_2638_1_BM_CD138pos	MMRF_2602_1_BM_CD138pos	MMRF_2365_1_BM_CD138pos	MMRF_2781_1_BM_CD138pos	MMRF_1312_1_BM_CD138pos	MMRF_1716_1_BM_CD138pos	MMRF_1386_1_BM_CD138pos	MMRF_1595_1_BM_CD138pos	MMRF_2596_1_BM_CD138pos	MMRF_2215_1_BM_CD138pos	MMRF_2290_1_BM_CD138pos	MMRF_2216_1_BM_CD138pos	MMRF_2068_1_BM_CD138pos	MMRF_1974_1_BM_CD138pos	MMRF_1652_1_BM_CD138pos	MMRF_2562_1_BM_CD138pos	MMRF_2268_1_BM_CD138pos	MMRF_2745_1_BM_CD138pos	MMRF_2245_1_BM_CD138pos	MMRF_2832_1_BM_CD138pos	MMRF_1137_1_BM_CD138pos	MMRF_1651_1_BM_CD138pos	MMRF_2214_1_BM_CD138pos	MMRF_1201_1_BM_CD138pos	MMRF_2515_1_BM_CD138pos	MMRF_1952_1_BM_CD138pos	MMRF_1790_4_PB_CD138pos	MMRF_2211_1_BM_CD138pos	MMRF_1897_1_PB_CD138pos	MMRF_1349_1_BM_CD138pos	MMRF_1031_1_BM_CD138pos	MMRF_1759_1_BM_CD138pos	MMRF_2587_1_BM_CD138pos	MMRF_1910_1_BM_CD138pos	MMRF_1112_3_BM_CD138pos	MMRF_2016_1_BM_CD138pos	MMRF_1290_1_BM_CD138pos	MMRF_1129_1_BM_CD138pos	MMRF_1890_1_BM_CD138pos	MMRF_2631_1_BM_CD138pos	MMRF_1831_1_BM_CD138pos	MMRF_1627_3_BM_CD138pos	MMRF_2505_1_BM_CD138pos	MMRF_2606_1_BM_CD138pos	MMRF_2643_1_BM_CD138pos	MMRF_1179_1_BM_CD138pos
Adipocytes	0	0	0	0	0	0	0	0	0	0	0	0	0	0	0	0	0	0	0	0	0	0	0	0	0	0	0	0	0	0	0	0	0	0	0	0	0.0011	0	0	0	0	0	0	0	0	0	0.0002	0	0
Astrocytes	0	0	0	0	0	0	0	0	0	0	0	0	0	0	0	0	0	0	0	0.0278	0	0	0	0	0	0	0	0	0	0	0	0	0	0	0	0	0	0	0	0	0	0	0	0	0	0	0	0	0
B-cells	0.2785	0.1126	0.1271	0.0281	0.1075	0.126	0.0602	0.1173	0	0.1104	0	0.118	0.2684	0	0.1843	0.1073	0.0406	0.0039	0.1204	0	0.0961	0	0.0164	0.2819	0.0353	0.1005	0.0782	0.0834	0.0235	0.0225	0.0392	0.0186	0.039	0.0193	0.2653	0.0719	0.098	0.1062	0.0946	0.0319	0.0871	0.1253	0.0423	0.1179	0.0608	0.0881	0.0657	0.1777	0.0916
Basophils	0	0.0199	0.0061	0.1922	0.1309	0.2756	0.0922	0.0315	0.2003	0.0476	0.2014	0.0052	0.0159	0.1007	0.011	0.1617	0.0299	0	0	0.1501	0.0952	0.2709	0.0452	0.0233	0	0.0493	0.0117	0.1874	0	0.1033	0.0379	0.1352	0.0596	0.0627	0.0105	0.0348	0.0701	0.0778	0.1055	0	0.0712	0	0.0342	0.0003	0.0164	0.0185	0.2377	0.0729	0
CD4+ T-cells	0	0	0	0	0	0	0	0	0	0	0	0	0	0	0	0	0	0	0	0	0	0	0	0	0	0	0	0	0	0	0.0036	0	0	0	0	0	0	0	0	0.0155	0	0	0	0	0	0	0	0	0
CD4+ Tcm	0.0333	0.0013	0.0128	0.0798	0.006	0.0703	0.0148	0.014	0	0.055	0	0	0.0128	0	0.0019	0	0.0095	0	0	0	0.0173	0	0.0594	0.0672	0.0455	0.0116	0.0004	0.0046	0.0088	0.0393	0	0.0036	0.0195	0	0.0261	0.0327	0.0266	0.0042	0.0029	0.0248	0.0132	0	0.0505	0.0043	0.0083	0.0093	0	0.0497	0.018
CD4+ Tem	0	0.0106	0.0838	0	0	0	0	0	0	0.0236	0	0.0321	0	0	0	0	0.0265	0.0056	0	0	0.0567	0	0.0365	0	0.0126	0.0901	0	0	0.0426	0.0332	0.017	0	0	0	0	0.0066	0	0.0228	0	0.0753	0	0	0.0219	0	0.0771	0.0196	0	0	0
CD4+ memory T-cells	0	0.0137	0.0084	0	0	0.0376	0	0	0	0.011	0.0255	0	0.0048	0	0	0.0256	0.0095	0	0	0.0342	0.0101	0.0192	0.0122	0	0.0087	0.0119	0	0	0	0.0048	0.0354	0.0167	0	0.0087	0	0	0	0.0052	0	0.0291	0.0081	0	0	0.0019	0	0	0	0	0.0027
CD4+ naive T-cells	0	0	0	0	0	0	0	0	0	0	0	0	0	0	0	0	0	0	0	0	0	0	0	0	0	0	0	0	0	0	0	0	0	0	0	0	0	0	0	0	0	0	0	0	0	0	0	0	0
CD8+ T-cells	0.0079	0	0.0073	0	0	0.0217	0	0.0258	0	0.0234	0	0.0238	0.0046	0	0	0	0.0133	0.0015	0.0013	0.0599	0.0176	0	0.0049	0.01	0.0039	0.0079	0	0	0.0158	0.0081	0	0	0.0136	0	0.0179	0.0045	0	0.0135	0	0.001	0.0317	0	0	0.0079	0.0314	0	0.1336	0	0.0107
CD8+ Tcm	0.0056	0	0	0	0	0.0033	0	0.003	0	0.0006	0.0371	0.0271	0.0127	0	0.023	0.0232	0.0002	0.0032	0.0017	0.1594	0.0006	0	0	0	0	0	0	0.0019	0	0	0.052	0	0.0017	0.0025	0.0196	0	0	0.0157	0	0	0.0292	0	0	0.0121	0.0245	0	0.0849	0	0
CD8+ Tem	0	0	0	0	0	0	0	0	0	0	0.0124	0	0	0	0	0	0.0086	0.0029	0	0.0209	0	0	0	0	0	0	0	0	0.0063	0	0	0.0002	0	0	0	0	0	0	0	0	0	0	0	0	0	0	0.0647	0	0
CD8+ naive T-cells	0.0144	0	0.0083	0.0305	0.0007	0.0123	0.0129	0.0034	0	0.0023	0	0.0016	0.0026	0.0074	0	0.0121	0.0104	0.003	0.0032	0.0295	0.0073	0	0.0506	0.0008	0.022	0.0099	0.0179	0	0.0009	0.0274	0	0.0103	0.012	0	0.0149	0.0127	0.0029	0.0072	0.0386	0.0102	0	0.0078	0.0334	0.0058	0.0008	0.0004	0.0187	0.0625	0.004
CLP	0.0102	0.0129	0.0395	0	0.0136	0	0.0116	0.0064	0	0.0071	0.0159	0.0273	0.0097	0.0133	0.005	0.0321	0.068	0.0373	0.0253	0.0002	0.0499	0	0.068	0.0241	0.0903	0.0359	0.0303	0.0389	0.0162	0.0601	0.1127	0.0332	0.0308	0	0.0537	0.0042	0.0819	0.0114	0.0367	0.012	0.0059	0.0093	0.0439	0	0.0394	0.0128	0.0751	0.021	0.0085
CMP	0	0	0	0.0838	0.0153	0.1084	0	0	0.0968	0.0019	0	0.0024	0	0	0.001	0.0149	0	0	0	0.1598	0	0.0962	0	0.0029	0	0.0045	0	0.0555	0	0	0	0	0	0.0408	0.0063	0.0045	0.0092	0.059	0.0226	0	0	0.0023	0.0078	0.0149	0.004	0.0005	0.051	0.0306	0.0031
Chondrocytes	0	0	0	0	0	0	0	0.0073	0	0	0	0	0.0058	0	0	0	0	0	0	0	0	0	0	0	0	0	0	0	0	0	0	0	0	0	0	0	0	0	0	0	0	0	0	0	0	0	0	0	0
Class-switched memory B-cells	0.1388	0.0335	0.0529	0.035	0.024	0.0304	0.1352	0.0518	0	0.0809	0.0073	0.0616	0.0774	0.0452	0.0362	0.0195	0.0102	0	0.0699	0	0.0052	0	0.0078	0.16	0.0244	0.0167	0.0909	0.0511	0.0033	0.0825	0	0.0509	0.0474	0.0372	0.1045	0.0875	0.0309	0.0167	0.0285	0.0521	0.0348	0.0866	0.0307	0.0298	0.0098	0.0105	0	0.0994	0.0308
DC	0.0071	0.0179	0.0037	0.0054	0	0	0	0.0012	0.0004	0	0	0.0038	0.0166	0	0.0152	0.0254	0.005	0.0003	0.0016	0.0457	0.0057	0	0	0.0076	0	0.0018	0	0	0.0041	0	0.0003	0	0	0.0032	0.0019	0.0014	0.004	0.0371	0	0.0064	0.0102	0	0.0041	0.0189	0.0042	0	0.0017	0	0
Endothelial cells	0	0.0074	0.0053	0.0221	0	0.0147	0	0	0.0512	0	0.0091	0	0.0023	0	0.0002	0.0071	0	0	0	0.0474	0	0.007	0.0001	0	0	0.0043	0	0.004	0	0.0039	0.0157	0.0029	0.0003	0.008	0.0073	0	0	0.0064	0.0079	0	0.0004	0	0.0037	0.0109	0	0	0.0052	0.0009	0
Eosinophils	0.0082	0.0048	0.0221	0.0857	0.021	0.064	0.0204	0.0145	0.0646	0.0145	0	0.0144	0.0383	0	0.0235	0.0189	0.0212	0	0	0.1056	0.0226	0.0616	0.0348	0.0049	0	0.0143	0.0141	0.0438	0.0354	0	0.0073	0	0	0.003	0.0158	0.0063	0.0023	0.0376	0.0521	0.0408	0	0.0003	0.024	0.0567	0.0109	0.0042	0.0492	0.0456	0.0025
Epithelial cells	0.0061	0.0035	0.0016	0.025	0.0156	0	0.015	0	0	0.0012	0	0.0177	0.0137	0.0046	0.002	0	0.0105	0	0.0014	0.0091	0.0022	0	0.0026	0.0078	0.0074	0	0.0054	0.01	0.0056	0.0026	0.0039	0.0108	0.0005	0.0029	0.0044	0.0018	0.0043	0.0026	0.0055	0.0246	0	0.0013	0.0102	0.0173	0.0122	0.0075	0	0.0077	0
Erythrocytes	0	0.0002	0	0.0125	0.0031	0.007	0	0	0.0078	0	0.0134	0.001	0.0131	0	0.0012	0.0299	0.0004	0	0.0002	0.1801	0	0.0307	0	0	0	0	0	0.003	0	0	0	0	0	0.0056	0.0003	0.0011	0.0004	0.011	0	0	0.001	0.0022	0	0.0015	0.0013	0	0.0485	0	0.0004
Fibroblasts	0.011	0.0908	0.0488	0.027	0.007	0.014	0.0111	0.0701	0.048	0	0.056	0.0783	0.0725	0.0517	0.058	0.0621	0.0388	0	0.0365	0	0	0.0286	0.0305	0	0.0343	0.0249	0.0035	0.1303	0.0233	0.0262	0.0271	0	0.0262	0.0774	0	0.068	0.0949	0	0.0167	0.0364	0	0	0.027	0.0354	0.0577	0	0.0027	0.0045	0.0085
GMP	0.0243	0.0505	0.006	0.3584	0.2194	0.2893	0.0223	0.0151	0.3654	0.0087	0.005	0.075	0.1067	0	0.0731	0.2531	0.0579	0	0.0302	0.4679	0.1006	0.3394	0.0312	0	0	0.0032	0.0193	0.3817	0.0062	0	0	0	0	0.1539	0.0359	0.0191	0	0.3559	0.2861	0	0.0761	0.0515	0.1123	0.1107	0.0422	0	0.482	0.2607	0.0238
HSC	0.1658	0.1373	0.1025	0.291	0.1281	0.1194	0.1377	0.1519	0.2165	0.1407	0.1089	0.1751	0.1555	0.1789	0.3059	0.2314	0.1125	0.2057	0.2414	0.4515	0.0845	0.1308	0.0699	0.1373	0.1745	0.1094	0.2905	0.2682	0.2518	0.0021	0.0989	0.107	0.0841	0.1314	0.1881	0.2652	0.1757	0.0951	0.1792	0.032	0.1686	0.1438	0.186	0.0551	0.1926	0.1304	0.1138	0.1475	0.1383
Hepatocytes	0.0001	0.0009	0.0011	0.0025	0	0.0021	0.0023	0.0014	0.0056	0.0003	0	0.0001	0.0019	0.002	0.0019	0	0	0	0	0.0037	0.0014	0.0035	0.0009	0.0007	0	0	0.0026	0.002	0	0.0009	0.0019	0	0.0019	0.0014	0	0.0009	0	0.0017	0	0	0	0	0.0002	0.0002	0	0	0.0013	0	0
Keratinocytes	0.0004	0	0	0	0	0	0	0	0	0	0	0.0018	0	0	0	0	0	0	0.0001	0	0	0	0	0.0004	0.0002	0	0	0	0	0	0	0	0	0	0	0	0	0	0	0.0007	0	0.0003	0	0.0001	0.0001	0	0	0	0
MEP	0.0042	0.0573	0.0525	0	0.0547	0	0.0598	0.0314	0.031	0.0356	0.0683	0.0245	0.0545	0.0631	0.0516	0.0351	0.0479	0.0669	0.0322	0	0.0269	0.011	0.0091	0.029	0.0535	0.0637	0.0286	0.0208	0.0685	0.0295	0.0922	0.0747	0.0434	0.0381	0.0461	0.0637	0.0434	0.0288	0	0.04	0.0319	0.0628	0	0.0375	0.07	0.0421	0.0085	0	0.0189
MPP	0	0	0	0	0.0178	0.0552	0	0	0	0	0	0	0	0	0	0	0.0344	0	0	0	0.0641	0	0.0531	0.0102	0	0	0	0.0089	0	0.0239	0.0302	0	0	0	0.0278	0	0	0.0463	0	0	0	0	0	0.0169	0.0042	0	0.0861	0.0141	0
MSC	0.0413	0.0687	0.0047	0.0574	0.1022	0.0197	0.1318	0	0	0.0266	0	0	0.0016	0	0	0	0.0223	0	0	0	0	0	0.0475	0.0129	0.0812	0	0	0	0.053	0.019	0	0	0.0126	0	0.0229	0	0.0459	0.0346	0	0.2079	0	0.0443	0.1027	0.0205	0	0.0978	0.1115	0	0
Macrophages	0.0096	0.061	0.0062	0	0	0	0	0	0.0014	0	0.0127	0.0105	0.021	0	0.0196	0.0064	0.0161	0	0	0.0237	0.0107	0.0052	0.0059	0.0013	0.0025	0	0	0	0.0173	0	0.0137	0	0	0.0058	0.0061	0	0	0.0305	0	0.0058	0.0123	0	0.0094	0.0255	0.0044	0	0.0017	0	0
Macrophages M1	0.0128	0.0452	0.0076	0	0	0	0	0.0042	0	0	0.0087	0.0042	0.0368	0	0.0261	0	0.0206	0.0014	0	0	0.0072	0	0	0.0019	0.0006	0	0	0	0.028	0	0.0066	0	0	0.0023	0.0183	0	0.0047	0.0401	0	0.0053	0.0137	0	0.0031	0.0413	0	0	0.0036	0	0
Macrophages M2	0.017	0.0593	0.0079	0.0111	0.0262	0.0056	0.0026	0.0031	0.007	0.0037	0.0198	0.0192	0.0048	0.0146	0.0127	0.0192	0.0162	0.0042	0.0157	0.0257	0.0124	0.0061	0.0164	0.019	0.0118	0.0145	0.0164	0.0074	0.0099	0.0162	0.0109	0.0103	0.0036	0.0045	0.0083	0.0099	0.0111	0.0225	0.0056	0.0159	0.0101	0.012	0.0207	0.0152	0.0303	0.0073	0.0161	0.0083	0.0027
Mast cells	0.0075	0.0099	0.0055	0.019	0.0031	0.026	0.0006	0.0117	0.0068	0.0225	0	0.0022	0.0203	0.0035	0.0032	0.0062	0.0121	0	0.0016	0.0183	0.0032	0.0161	0.0032	0.0147	0	0.0092	0	0.0103	0.0054	0.0025	0	0.0009	0.0077	0.0084	0.0011	0.0031	0.0048	0.0205	0.0058	0.0092	0.0146	0.0018	0.0011	0.0059	0.0008	0.0092	0.0046	0.0111	0.0107
Megakaryocytes	0	0.0014	0.0005	0.0192	0.0011	0.0027	0	0	0	0	0.0021	0.0025	0	0	0.0003	0.0087	0.0044	0.0013	0.0025	0.0192	0.0017	0	0	0	0	0	0	0.0044	0	0.0024	0.0034	0.0015	0	0.0012	0.0019	0.0044	0	0.0058	0	0.0015	0.0002	0.0033	0.0007	0.0013	0.0169	0.0009	0.0048	0	0.002
Melanocytes	0.0024	0.0095	0.0073	0.0041	0.0018	0.0041	0.0023	0.0017	0	0.004	0	0	0.01	0.0019	0.0051	0	0.0019	0	0	0	0.0071	0.0044	0.002	0.0044	0.0039	0.0013	0	0	0.0063	0.0041	0	0	0.002	0	0.0066	0.0039	0.0025	0.0081	0	0.0053	0.0038	0.0032	0.0044	0.0095	0.0026	0.0032	0.0067	0.0042	0
Memory B-cells	0.0749	0.0343	0.061	0	0.0259	0.0218	0.0016	0.0198	0	0.0079	0	0.0191	0.0753	0	0.083	0.0203	0.0223	0	0.0088	0	0.0075	0	0.0012	0.0586	0.0079	0.061	0.0105	0.0181	0	0.0103	0.0025	0.0063	0.0019	0	0.0892	0	0.0234	0.0373	0.0374	0	0	0.0324	0	0.0511	0.004	0.0162	0.0383	0.0265	0.042
Mesangial cells	0.0157	0.0007	0	0.0262	0.0092	0	0	0	0	0	0.0112	0.0131	0.0007	0.018	0	0.0045	0.0119	0	0	0.0295	0	0	0	0	0	0	0.0057	0.0048	0	0	0	0.0062	0.014	0.0053	0	0.0325	0.0194	0	0.0002	0	0	0.0279	0.0111	0.0087	0.0142	0	0.0058	0.0049	0.011
Monocytes	0.0064	0.0295	0.0005	0.1764	0.0798	0.1576	0	0	0.1762	0	0.0132	0.0025	0.0327	0	0.0197	0.158	0.049	0	0	0.7219	0	0.0669	0	0.0184	0	0	0	0.0716	0.0018	0.0109	0	0.0018	0	0.005	0.0082	0	0.0152	0.1753	0.1306	0	0.0144	0	0	0.0428	0.0026	0	0.061	0	0
Myocytes	0.0018	0	0.0049	0.0007	0.0026	0.0014	0	0.0108	0.0029	0.007	0.0266	0.0013	0.0012	0.0027	0.0004	0.0047	0.0002	0.001	0.006	0.0068	0.0102	0.0145	0.0063	0.0018	0.0027	0.0088	0.0089	0.0015	0	0.0085	0.0231	0.0016	0	0	0	0.027	0.0054	0	0.0012	0.0008	0.0066	0.0027	0.0029	0	0	0.0045	0.001	0.0048	0.0037
NK cells	0	0	0	0	0	0	0	0	0	0	0	0	0	0	0	0	0.009	0	0	0	0	0	0	0	0	0	0	0	0	0	0	0	0	0	0	0	0	0	0	0	0	0	0	0	0	0	0	0	0
NKT	0.0289	0.0332	0.0141	0.0864	0	0	0.1278	0.0295	0	0.0118	0	0.0111	0.0218	0.0096	0.0242	0	0	0	0	0	0.0264	0	0.0648	0.031	0.0183	0.0545	0.1252	0	0.0138	0.0511	0	0.0107	0.021	0.0135	0.0124	0.0304	0	0	0.1079	0.04	0.0042	0	0.1362	0.0339	0.0129	0.0451	0	0.1209	0
Neurons	0.0006	0.0004	0.0016	0.0001	0.0017	0.0008	0.0014	0.0027	0.001	0.0018	0.0035	0.0024	0.0007	0.0019	0.002	0.0019	0.0025	0.0026	0.0054	0.0003	0.002	0.0012	0.0026	0.0021	0.0015	0.0031	0.0046	0.0033	0.0009	0.0031	0.0006	0.0048	0.0044	0.0034	0.0015	0.0025	0.0038	0.0003	0.0016	0.0002	0.0023	0.01	0.0014	0.0006	0.0027	0.0042	0.0009	0.0025	0.0051
Neutrophils	0	0.0026	0	0.0745	0.0591	0.0579	0	0	0.0853	0	0.0082	0	0.0018	0	0.0006	0.0154	0	0	0	0.4362	0	0.0225	0	0.0036	0	0	0.0025	0.0419	0	0.0063	0	0	0	0.0055	0	0	0.0088	0.0101	0.0825	0	0.0051	0	0	0	0	0.0007	0.0132	0	0
Osteoblast	0.0833	0.0985	0.0684	0.0255	0.0627	0.0503	0.0687	0.0808	0.0867	0.1114	0.081	0.0869	0.0538	0.0832	0.0971	0.0762	0.076	0.0907	0.1192	0	0.1	0.0874	0.0482	0.0666	0.1083	0.1269	0.0807	0.0456	0.0731	0.064	0.0985	0.0626	0.0929	0.1038	0.0579	0.0951	0.0995	0.0475	0.0503	0.0391	0.101	0.0728	0.095	0.1156	0.102	0.0811	0.0983	0.0492	0.0721
Pericytes	0.0249	0.0551	0.0584	0.0542	0	0.0948	0.0997	0.0299	0.095	0.0273	0	0	0.017	0.02	0.0278	0	0.0009	0	0	0	0.0088	0.1235	0.0163	0.0605	0	0	0.0279	0.1287	0.0388	0.0667	0.0604	0.0427	0.0254	0.114	0.0143	0.045	0.0399	0.0222	0	0.0681	0	0.0319	0	0.0206	0.0311	0.011	0.0016	0	0.0165
Plasma cells	0.0886	0.0495	0.0648	0.0438	0.0787	0.0619	0.0504	0.0769	0.0808	0.1463	0.0247	0.0834	0.108	0.0271	0.085	0.0636	0.07	0.0724	0.056	0	0.0914	0.0777	0.0347	0.0808	0.08	0.048	0.038	0.0873	0.0936	0.0455	0.0782	0.0558	0.06	0.047	0.0781	0.1018	0.0954	0.0501	0.0322	0.0693	0.0667	0.0493	0.0486	0.0584	0.1155	0.1087	0.0462	0.0728	0.0609
Platelets	0	0	0.0012	0	0	0	0	0	0	0	0	0	0	0	0	0	0	0	0	0	0.0007	0	0	0	0.0104	0	0	0	0	0.004	0	0	0	0	0	0	0	0	0	0.0053	0	0	0	0	0.0037	0	0	0	0
Preadipocytes	0	0.0233	0.0075	0	0	0.0202	0	0	0.0033	0	0	0	0	0	0.0334	0	0	0.0312	0	0	0.0615	0	0.0291	0	0.0661	0	0.0658	0	0	0.0526	0.0314	0	0.0014	0.0056	0	0	0	0.0326	0.0303	0	0.0102	0	0	0	0	0.0088	0	0	0.0218
Sebocytes	0.0001	0.0003	0	0	0	0	0	0	0	0	0	0	0	0	0	0	0	0	0	0.0023	0	0	0	0	0	0	0	0	0	0	0	0	0	0	0	0	0	0	0	0.0005	0	0	0	0	0	0	0	0	0
Skeletal muscle	0	0	0	0	0	0.0022	0	0	0	0	0	0	0	0	0	0	0	0	0	0	0.0002	0	0.0028	0	0	0	0	0	0	0	0.003	0	0.0005	0	0	0	0	0	0	0	0	0	0	0	0	0	0	0	0
Smooth muscle	0.1878	0.2115	0.3723	0	0.1883	0.1212	0.1211	0.3025	0.2928	0.3547	0.3895	0.3484	0.2789	0.2755	0.3449	0.4357	0.2413	0.373	0.3465	0	0.2806	0.2725	0.171	0.1929	0.3725	0.304	0.1329	0.3177	0.3204	0.2178	0.3037	0.2819	0.2291	0.3721	0.2786	0.3529	0.2671	0.2504	0.2267	0.097	0.3802	0.2167	0.1176	0.19	0.2661	0.3075	0.1275	0.0888	0.3156
Tgd cells	0	0	0	0	0	0	0	0	0	0	0	0	0	0	0	0	0.0017	0	0	0	0	0	0	0	0	0	0	0	0	0	0	0.0111	0	0	0	0	0	0	0	0	0	0.0153	0	0	0	0	0	0	0.0001
Th1 cells	0.0084	0.0575	0.0296	0.0327	0.0191	0.0162	0.0867	0.0134	0.0839	0.0041	0.1396	0.0469	0	0.0521	0.08	0	0.0328	0.0883	0.0212	0	0.0311	0.024	0.0824	0	0.0878	0.0693	0	0	0.1054	0.0585	0.112	0.0547	0.0194	0.144	0.0685	0.0601	0.0227	0.097	0.021	0.013	0	0.0439	0.0224	0.1051	0.014	0.0036	0.1938	0.0268	0.0034
Th2 cells	0.0228	0.063	0.0385	0	0.0796	0.0889	0.0213	0.092	0.0599	0.0532	0.2234	0.0889	0.0719	0.1592	0.0365	0.0546	0.1007	0.0549	0.1198	0.1887	0.0346	0.0849	0.0037	0.0556	0.0609	0.034	0.0137	0.0504	0	0.0101	0.2678	0.1089	0.0394	0.1401	0.005	0.1042	0.0258	0.0108	0	0.1372	0.0859	0.1335	0.0074	0.1271	0.1013	0.0939	0	0	0.0626
Tregs	0.0594	0	0	0	0	0	0	0.0006	0	0	0	0	0	0	0	0	0	0	0	0	0	0	0	0	0	0	0	0	0	0.0289	0	0	0	0	0	0	0	0	0.0085	0.0447	0.0006	0	0.0195	0	0	0	0	0.012	0
aDC	0.1047	0.1002	0.0564	0.0661	0	0.0266	0	0.0096	0.1053	0	0.131	0.0325	0.1045	0.0201	0.1068	0.1015	0.1406	0	0.0411	0.0679	0.0697	0.008	0.0165	0.1243	0	0	0	0	0.1628	0	0.0502	0	0	0	0.1302	0	0.1267	0.222	0	0.1119	0.1384	0	0.1049	0.1586	0.0631	0	0.1196	0	0
cDC	0.0242	0.0539	0.0117	0.0376	0.0026	0.0027	0.0187	0.0036	0.0447	0.0017	0.0186	0.0236	0.0536	0.0033	0.0415	0.1948	0.0615	0.0169	0.0268	0.504	0.0438	0.0206	0.0081	0.0355	0.0067	0	0.0155	0.055	0.0038	0.0368	0.0226	0.0252	0.0063	0.0323	0.0139	0.0037	0.0287	0.1131	0.002	0.0468	0.0635	0.0156	0.0114	0.0342	0.0153	0.0408	0.0091	0	0.0168
iDC	0.2655	0.2826	0.0907	0.3036	0.1373	0.0849	0.0804	0.0645	0.0756	0.092	0.0136	0.1116	0.3611	0.0596	0.2751	0.3118	0.1199	0.0214	0.0533	0.7868	0.0888	0.0221	0.0312	0.2263	0.0318	0.0856	0.1228	0.0739	0.0527	0.1868	0.0088	0.1036	0.0198	0.0734	0.0748	0.0808	0.083	0.4421	0.1047	0.088	0.1276	0.1229	0.0708	0.2507	0.1099	0.0657	0.1104	0.2687	0.0373
ly Endothelial cells	0	0	0	0.003	0.001	0.0038	0	0	0.0207	0	0.0046	0.0002	0	0.0007	0	0.0012	0	0	0	0.0077	0	0.0023	0	0	0.0009	0.0005	0	0.0009	0	0.0008	0.005	0.0002	0	0.0016	0.0036	0	0	0	0	0	0	0.0004	0	0	0	0	0	0.0007	0
mv Endothelial cells	0	0.0051	0.0022	0.0224	0	0.0032	0.0002	0	0.0217	0	0.0001	0.0006	0.0063	0	0.0048	0.0075	0.005	0.0004	0	0.0163	0.002	0.002	0.0044	0.0038	0	0.0025	0.0066	0	0.0038	0.0022	0.0049	0	0	0	0.0062	0	0.0039	0.0153	0	0	0	0	0.0063	0.0102	0.0022	0	0.0101	0.0046	0
naive B-cells	0.0485	0.0068	0	0.009	0.0016	0.0558	0	0.0088	0	0.0065	0	0.0093	0.0451	0	0.0118	0.0322	0	0	0.0113	0.0225	0.0056	0	0	0.0455	0	0.0039	0.0441	0.0074	0	0	0	0	0	0	0.0225	0	0.0065	0.0045	0.0245	0.0013	0.0245	0.0163	0.0128	0.0047	0	0.0066	0	0.05	0.0032
pDC	0	0.0372	0.0115	0	0	0.0082	0.0249	0.0425	0.0282	0.0038	0.1218	0.0096	0.0019	0.0164	0.0113	0.0096	0.0318	0.0156	0	0.1151	0.0415	0.0829	0.0317	0	0.0218	0.0165	0	0	0	0.052	0.0555	0.1165	0	0.0634	0.0151	0.0093	0.0002	0.0397	0.0234	0.0129	0.0123	0.0115	0	0.0187	0	0.0041	0.0391	0	0.0086
pro B-cells	0.006	0	0	0.0352	0.0411	0.0649	0.0142	0	0	0.0105	0.0135	0.0048	0.017	0	0	0	0.0368	0	0	0.0009	0.0525	0.0037	0.0251	0.0399	0	0	0	0.0165	0	0.0344	0.0741	0.0059	0.0131	0.0119	0.0408	0	0.0041	0.0484	0.0086	0	0	0	0.0026	0.0228	0.0419	0	0.1358	0.0102	0
ImmuneScore	0.2168	0.1589	0.1149	0.2594	0.1803	0.3021	0.0541	0.1137	0.2231	0.1139	0.0227	0.1168	0.2691	0.0023	0.1774	0.2251	0.1109	0.0038	0.0833	0.9409	0.1039	0.1149	0.0435	0.2283	0.0278	0.0891	0.0632	0.1673	0.0689	0.0335	0.0427	0.0142	0.0402	0.0335	0.2109	0.0581	0.0887	0.2872	0.2437	0.0737	0.1169	0.0849	0.0539	0.1837	0.0767	0.0681	0.2205	0.1563	0.077
StromaScore	0.0055	0.0491	0.027	0.0246	0.0035	0.0144	0.0056	0.035	0.0496	0	0.0326	0.0392	0.0374	0.0258	0.0291	0.0346	0.0194	0	0.0182	0.0237	0	0.0178	0.0153	0	0.0172	0.0146	0.0018	0.0672	0.0116	0.015	0.0214	0.0014	0.0132	0.0427	0.0036	0.034	0.048	0.0032	0.0123	0.0182	0.0002	0	0.0154	0.0232	0.0288	0	0.004	0.0027	0.0042
MicroenvironmentScore	0.2223	0.208	0.142	0.284	0.1838	0.3165	0.0597	0.1487	0.2727	0.1139	0.0553	0.156	0.3065	0.0282	0.2065	0.2597	0.1303	0.0038	0.1015	0.9646	0.1039	0.1327	0.0588	0.2283	0.045	0.1037	0.065	0.2345	0.0805	0.0486	0.0641	0.0156	0.0534	0.0762	0.2145	0.0921	0.1367	0.2904	0.256	0.0919	0.1171	0.0849	0.0693	0.2069	0.1056	0.0681	0.2245	0.159	0.0812
[truncated: 206 more columns]
